# Supplementary material for: Proteogenomic characterization of cervical cancer identifies molecular subtypes predictive of clinical outcomes and subtype-specific targets
Source: J Clin Invest. 2026 Feb 10;136(7):e199497. doi: 10.1172/JCI199497 (PMC13038215; doi:10.1172/JCI199497)
Supplement: Supplemental table 1 [file jci-136-199497-s295.xlsx]

## Sheet: Supplmentary Table1
Supplmental Table 1: Clinicopathologic information of 139 CC.
Sample ID	Age	Stage	Histology	Lymph node	Differentiation	LVSI	SCC(ng/ml)	HPV clade	HPV integration	Vital status	Overall survival (days)	Progression free survival(days)	Subtype
T1	49	IIA1	cervical squamous cell carcinoma	not involved	moderate	no	1.1	A9	no	unknown	unknown	unknown	C3
T2	55	IB2	small cell carcinoma	not involved	undifferentiated	no	0.9	A7	yes	living	1328	1328	C2
T3	59	IB1	cervical squamous cell carcinoma	not involved	moderate-high	no	14	A9	yes	living	1299	1299	C1
T4	51	IIB	cervical squamous cell carcinoma	not involved	moderate	no	1.5	A9	yes	living	1341	1341	C4
T5	50	IB2	cervical squamous cell carcinoma	not involved	moderate	yes	4.7	A9	yes	living	1357	1357	NA
T6	35	IB1	cervical squamous cell carcinoma	not involved	moderate-high	yes	2	A9	yes	living	1327	1327	C4
T7	51	IB1	cervical squamous cell carcinoma	not involved	moderate	no	7.4	A7	yes	living	1373	1373	NA
T8	49	IB1	cervical squamous cell carcinoma	not involved	moderate	no	4.4	A9	yes	living	1332	1332	C4
T9	59	IIIC1	cervical squamous cell carcinoma	involved	moderate	yes	unknown	A9	yes	deceased	721	232	C4
T10	51	IB2	cervical squamous cell carcinoma	not involved	moderate	no	1	A9	yes	living	1306	1306	C4
T11	65	IIA1	cervical squamous cell carcinoma	not involved	moderate	no	18.4	A9	yes	living	1317	1317	C1
T12	53	IB1	cervical adenocarcinoma	not involved	low	yes	0.9	A7	yes	deceased	511	55	C2
T13	56	IIIC1	cervical squamous cell carcinoma	involved	moderate-low	yes	unknown	A9	yes	living	1252	1252	C4
T14	64	IIIC1	cervical squamous cell carcinoma	involved	moderate	no	5.1	A9	yes	living	1323	1323	C4
T15	56	IB1	cervical squamous cell carcinoma	not involved	moderate	no	5.6	A9	no	living	1196	1196	C3
T16	61	IB1	cervical adenosquamous carcinoma	not involved	low	no	0.7	negative	-	living	1140	1140	C3
T17	46	IV	cervical squamous cell carcinoma	involved	moderate-low	yes	11.8	A9	yes	living	1174	1174	C4
T18	71	IB2	cervical squamous cell carcinoma	not involved	moderate	yes	1.5	A9	no	living	1191	1191	C1
T19	49	IB2	cervical squamous cell carcinoma	not involved	moderate-low	no	1.2	negative	-	living	1162	1162	NA
T20	66	IIA	cervical squamous cell carcinoma	not involved	moderate	no	0.94	A9	yes	living	1188	1188	C4
T21	73	IB2	cervical squamous cell carcinoma	not involved	moderate	yes	8.6	A9	yes	living	854	854	C4
T22	56	IIIC1	cervical squamous cell carcinoma	involved	moderate	yes	26.5	A9	yes	living	1162	290	C4
T23	62	IIIC1	cervical squamous cell carcinoma	involved	moderate-low	no	3.7	A9	yes	living	1191	1191	C1
T24	43	IB1	cervical squamous cell carcinoma	not involved	moderate	no	22.6	A9	no	living	1189	1189	C1
T25	56	IIA1	cervical squamous cell carcinoma	not involved	moderate	no	2.9	A7	yes	living	1072	1072	NA
T26	60	IIA1	cervical squamous cell carcinoma	not involved	moderate-high	yes	16.9	A9	yes	living	1122	1122	NA
T27	57	IB1	cervical squamous cell carcinoma	not involved	moderate-high	no	16.9	A9	yes	living	1134	1134	NA
T28	51	IB3	cervical squamous cell carcinoma	not involved	low	no	2.4	A9	yes	living	1177	1177	C3
T29	60	IB1	cervical squamous cell carcinoma	not involved	moderate-low	yes	unknown	A9	yes	living	1148	1148	C4
T30	34	IB2	cervical squamous cell carcinoma	not involved	moderate	no	1.9	A11	yes	living	1121	1121	C2
T31	39	IB1	small cell carcinoma	not involved	low	yes	unknown	A7	yes	deceased	635	311	C2
T32	46	IB1	cervical squamous cell carcinoma	not involved	low	no	unknown	A7	no	living	1135	1135	C4
T33	49	IIIC1	cervical adenocarcinoma	involved	low	yes	unknown	A7	yes	living	855	855	C1
T34	44	IB1	cervical squamous cell carcinoma	not involved	moderate	no	2.6	A9	no	living	1142	1142	C1
T35	63	IIA1	cervical squamous cell carcinoma	not involved	low	no	3.6	A9	no	living	1141	1141	C3
T36	71	IIIC1	cervical squamous cell carcinoma	involved	moderate-low	no	67	A9	yes	deceased	457	246	C4
T37	37	IIIC1	cervical squamous cell carcinoma	involved	moderate	no	1.3	A9	yes	living	1202	1202	C4
T38	55	IIA1	cervical squamous cell carcinoma	not involved	high	no	13.9	A9	yes	living	1203	1203	C3
T39	57	IIA2	cervical squamous cell carcinoma	not involved	moderate	no	4.2	A9	no	living	1422	1422	C3
T40	44	IIA1	cervical squamous cell carcinoma	not involved	low	no	2.6	A9	yes	living	1908	1908	NA
T41	57	IIA1	cervical squamous cell carcinoma	not involved	low	no	2.5	A9	yes	deceased	1337	942	C1
T42	59	IIIC1	cervical squamous cell carcinoma	involved	moderate	yes	0.4	A9	yes	deceased	1142	1142	C4
T43	55	IIA2	cervical squamous cell carcinoma	not involved	moderate-low	no	0.75	A9	yes	living	1769	1769	NA
T44	50	IIIC1	cervical squamous cell carcinoma	involved	low	no	unknown	A9	yes	living	1243	1243	NA
T45	27	IIIC1	cervical squamous cell carcinoma	involved	low	no	3.8	A9	yes	unknown	unknown	unknown	NA
T46	44	IB1	cervical adenosquamous carcinoma	not involved	low	no	4.4	A9	yes	living	2037	2037	C2
T47	54	IB1	cervical squamous cell carcinoma	not involved	low	no	unknown	A9	yes	living	2240	2240	C1
T48	44	IB2	cervical squamous cell carcinoma	not involved	low	no	0.8	A7	yes	living	2170	2170	C3
T49	55	IB1	cervical squamous cell carcinoma	not involved	moderate-low	no	2.2	A9	yes	living	1805	1805	C3
T50	64	IB1	cervical squamous cell carcinoma	not involved	moderate-low	no	15.7	A9	yes	living	1352	1352	C4
T51	39	IIA1	cervical squamous cell carcinoma	not involved	moderate	no	unknown	A7	yes	living	1156	1156	C3
T52	55	IIA1	cervical squamous cell carcinoma	not involved	moderate-low	no	1.8	A9	yes	living	1405	1405	NA
T53	60	IIA1	cervical squamous cell carcinoma	not involved	moderate	no	1	A9	yes	living	1401	1401	C3
T54	55	IB1	cervical squamous cell carcinoma	not involved	moderate	no	1.8	A7	yes	living	1341	1341	C1
T55	46	IB2	cervical squamous cell carcinoma	not involved	low	no	0.9	A9	no	living	1340	1340	C1
T56	56	IIA2	cervical squamous cell carcinoma	not involved	moderate	no	3.9	A9	yes	living	1356	1356	NA
T57	48	IB1	cervical squamous cell carcinoma	not involved	moderate-high	no	3.7	A7	yes	deceased	1123	729	NA
T58	58	IB1	cervical squamous cell carcinoma	not involved	moderate	no	2.5	A9	yes	living	1356	1356	C1
T59	62	IIA2	cervical squamous cell carcinoma	not involved	moderate	no	8.4	A9	yes	living	1482	1482	NA
T60	36	IB1	cervical squamous cell carcinoma	not involved	moderate	no	1.2	A9	yes	unknown	unknown	unknown	NA
T61	25	IB1	cervical squamous cell carcinoma	not involved	high	no	0.36	A9	yes	living	1273	1273	NA
T62	32	IB1	cervical adenocarcinoma	not involved	moderate	no	0.5	A9	yes	living	1261	1261	C1
T63	52	IB1	cervical squamous cell carcinoma	not involved	low	no	0.7	A9	yes	living	1288	1288	C4
T64	56	IB1	cervical squamous cell carcinoma	not involved	moderate	no	2.9	A9	yes	living	1272	1272	NA
T65	67	IB1	cervical squamous cell carcinoma	not involved	moderate	no	0.5	A9	yes	deceased	1041	859	C4
T66	40	IIA1	cervical squamous cell carcinoma	not involved	low	no	unknown	A7	yes	living	1339	1339	C3
T67	38	IIIC1	cervical squamous cell carcinoma	involved	moderate	yes	2.7	A9	yes	living	1226	1226	C4
T68	36	IB2	cervical squamous cell carcinoma	not involved	low	no	1.2	negative	-	living	1140	1140	C4
T69	62	IB1	cervical squamous cell carcinoma	not involved	moderate	no	1.6	A9	yes	living	1217	1217	NA
T70	54	IB1	cervical squamous cell carcinoma	not involved	moderate	yes	0.6	A7,A9	yes	living	871	871	NA
T71	47	IB1	cervical squamous cell carcinoma	not involved	moderate	no	5.5	A9	no	living	894	894	C1
T72	50	IB1	cervical squamous cell carcinoma	not involved	moderate-low	no	unknown	A7	yes	living	1134	1134	C4
T73	52	IB2	cervical squamous cell carcinoma	not involved	low	no	7.5	A9	yes	living	1141	1141	C4
T74	65	IIIC1	cervical squamous cell carcinoma	involved	moderate-low	no	13.9	A7	yes	deceased	580	265	NA
T75	56	IB1	cervical squamous cell carcinoma	not involved	moderate	no	1.5	A9	yes	living	871	871	NA
T76	55	IIA1	cervical squamous cell carcinoma	not involved	moderate-high	no	6	A9	no	living	1156	1156	C3
T77	48	IB2	cervical adenocarcinoma	not involved	moderate	yes	1.2	negative	-	deceased	726	421	C1
T78	52	IIA	cervical squamous cell carcinoma	not involved	moderate	yes	1	A9	no	living	1111	1111	NA
T79	64	IIA1	cervical squamous cell carcinoma	not involved	moderate	yes	19.5	A9	no	living	1195	1195	C4
T80	41	IB3	cervical squamous cell carcinoma	not involved	moderate-low	no	5.3	A9	yes	living	1190	1190	C4
T81	63	IB1	cervical squamous cell carcinoma	not involved	low	no	unknown	A9	yes	living	1116	1116	C3
T82	42	IIIC1	cervical squamous cell carcinoma	involved	low	no	17.5	A7	yes	living	1180	1180	C3
T83	49	IB3	cervical adenocarcinoma	not involved	moderate	no	0.8	negative	-	living	1194	1194	NA
T84	70	IIA2	cervical squamous cell carcinoma	not involved	low	no	1.2	negative	-	living	1218	1218	NA
T85	44	IB1	cervical adenocarcinoma	not involved	moderate-high	no	1.7	A7	yes	living	1252	1252	C1
T86	52	IIA1	cervical squamous cell carcinoma	not involved	moderate	no	2.4	A9	yes	deceased	1455	127	NA
T87	30	IB1	cervical adenocarcinoma	not involved	moderate-low	no	1.7	A9	yes	living	947	947	NA
T88	45	IB3	cervical squamous cell carcinoma	not involved	low	no	15.5	negative	-	living	1203	1203	C4
T89	55	IB1	cervical squamous cell carcinoma	not involved	low	no	0.7	A9	yes	living	1198	1198	C1
T90	69	IIA1	cervical squamous cell carcinoma	not involved	moderate	no	4.4	A9	yes	living	1230	1230	NA
T91	55	IIA1	cervical squamous cell carcinoma	not involved	moderate	no	2.8	A6	yes	living	1858	1858	NA
T92	42	IB1	cervical squamous cell carcinoma	not involved	moderate	no	0.23	A9	no	living	1859	1859	C1
T93	55	IB1	cervical squamous cell carcinoma	not involved	moderate	no	3.1	A9	yes	living	1462	1462	C3
T94	47	IIIC1	cervical squamous cell carcinoma	involved	moderate	yes	unknown	A9	yes	unknown	unknown	unknown	C4
T95	62	IIIC1	cervical squamous cell carcinoma	involved	moderate	no	0.2	A9	yes	living	1505	1505	C3
T96	54	IIIC1	cervical squamous cell carcinoma	involved	moderate-low	yes	6.1	A7	yes	deceased	1167	741	NA
T97	60	IIIC1	cervical squamous cell carcinoma	involved	low	no	unknown	A9	yes	living	1984	1984	C1
T98	45	IB1	cervical squamous cell carcinoma	not involved	moderate	yes	2.6	A9	no	living	2761	2761	C1
T99	49	IB2	cervical squamous cell carcinoma	not involved	moderate-low	no	1	A9	yes	deceased	1031	938	C2
T100	54	IB1	cervical squamous cell carcinoma	not involved	moderate-low	no	1.5	A9	yes	living	2832	2832	C3
T101	32	IB1	cervical squamous cell carcinoma	not involved	low	no	0.7	A9	yes	living	2559	2559	C2
T102	68	IB	cervical squamous cell carcinoma	not involved	moderate	no	3.9	A9	no	living	1934	1934	C1
T103	46	IB1	cervical adenocarcinoma	not involved	low	no	2.5	A7	yes	living	2237	2237	C3
T104	43	IIA1	cervical squamous cell carcinoma	not involved	low	no	1.4	A9	yes	living	2153	2153	C2
T105	46	IIIC1	cervical squamous cell carcinoma	involved	moderate	yes	1.2	A9	yes	living	2156	2156	C1
T106	44	IB1	cervical squamous cell carcinoma	not involved	moderate	no	0.7	A9	yes	living	1897	1897	C1
T107	55	IB1	cervical adenocarcinoma	not involved	moderate	no	0.4	A9	no	living	1896	1896	C2
T108	51	IB2	cervical squamous cell carcinoma	not involved	moderate	no	unknown	A9	yes	living	2230	2230	NA
T109	46	IIA	cervical squamous cell carcinoma	not involved	moderate	no	1.7	A9	yes	living	2112	2112	C4
T110	47	IB2	cervical squamous cell carcinoma	not involved	low	no	3.1	A7	yes	living	2121	2121	C3
T111	58	IB2	cervical squamous cell carcinoma	not involved	low	no	4.4	A9	yes	living	1830	1830	C3
T112	50	IB1	cervical adenocarcinoma	not involved	moderate	no	0.16	A9	yes	living	1974	1974	C1
T113	54	IB1	cervical squamous cell carcinoma	not involved	low	no	unknown	A9	yes	living	1904	1904	NA
T114	34	IB1	cervical squamous cell carcinoma	not involved	low	yes	0.8	A9	yes	living	1980	1980	C3
T115	52	IIA1	cervical squamous cell carcinoma	not involved	moderate	no	1.2	A7,A9	yes	living	1771	1771	C3
T116	55	IIA2	cervical squamous cell carcinoma	not involved	moderate	no	1.48	A9	yes	living	1467	1467	C1
T117	47	IB1	cervical squamous cell carcinoma	not involved	moderate	no	0.29	A9	no	living	1918	1889	C1
T118	42	IB2	cervical squamous cell carcinoma	not involved	low	no	0.58	A9	yes	living	1894	1894	NA
T119	53	IB1	cervical squamous cell carcinoma	not involved	moderate	no	7.8	A7	yes	living	1865	1865	C3
T120	60	IIIC1	cervical squamous cell carcinoma	involved	low	no	4.2	A9	yes	deceased	1282	1079	NA
T121	39	IB2	cervical adenocarcinoma	not involved	moderate	yes	1	A9	no	living	2218	2218	C2
T122	39	IB2	cervical squamous cell carcinoma	not involved	moderate	no	0.28	A9	yes	living	1838	1838	C3
T123	62	IIA2	cervical squamous cell carcinoma	not involved	moderate-low	no	4.7	A9	yes	living	1837	1837	C4
T124	46	IIA1	cervical squamous cell carcinoma	not involved	moderate	no	0.37	A9	yes	living	1936	1936	C3
T125	60	IB1	cervical squamous cell carcinoma	not involved	low	no	1.4	A9	yes	living	1935	1935	C4
T126	50	IB1	cervical squamous cell carcinoma	not involved	moderate	no	1.82	A9	yes	deceased	535	192	C4
T127	36	IB1	cervical squamous cell carcinoma	not involved	moderate	no	1.4	A9	yes	living	2005	2005	C2
T128	47	IB1	cervical squamous cell carcinoma	not involved	low	no	2.8	A9	yes	living	2005	2005	NA
T129	52	IB1	cervical squamous cell carcinoma	not involved	moderate	no	3	A9	yes	living	1819	1819	C3
T130	52	IIA1	cervical squamous cell carcinoma	not involved	low	no	1.5	A9	yes	living	2096	2096	C2
T131	48	IB1	cervical squamous cell carcinoma	not involved	low	no	0.59	A9	yes	deceased	1137	863	C2
T132	36	IB2	cervical adenocarcinoma	not involved	moderate	no	1.9	A9	no	living	1999	723	C2
T133	51	IB2	cervical squamous cell carcinoma	not involved	low	yes	4.9	A9	yes	living	2176	2176	C4
T134	32	IB1	cervical adenocarcinoma	not involved	low	no	2.2	A9	yes	living	1338	1338	C1
T135	45	IIIC1	cervical squamous cell carcinoma	involved	undifferentiated	no	1.1	A9	yes	living	1061	1061	C2
T136	51	IIIC1	cervical squamous cell carcinoma	involved	moderate-low	no	unknown	unknown	unknown	living	1069	1069	NA
T137	40	IB2	cervical adenocarcinoma	not involved	moderate	no	3	unknown	unknown	living	1959	1959	NA
T138	51	IB2	cervical squamous cell carcinoma	not involved	low	no	0.6	unknown	unknown	living	1341	1341	NA
T139	53	IIA2	cervical adenocarcinoma	not involved	moderate	no	1.1	unknown	unknown	living	2111	2111	NA
