# Supplementary material for: Proteogenomic characterization of cervical cancer identifies molecular subtypes predictive of clinical outcomes and subtype-specific targets
Source: J Clin Invest. 2026 Feb 10;136(7):e199497. doi: 10.1172/JCI199497 (PMC13038215; doi:10.1172/JCI199497)
Supplement: Supplemental table 2 [file jci-136-199497-s296.xlsx]

## Sheet: Description
Supplemental Table 2
Sheet	Description
Supplemental Table 2A	Onco matrix of the 10 frquently mutated genes
Supplemental Table 2B	List of significant focal gains (q < 0.25)
Supplemental Table 2C	List of significant focal losses (q < 0.25)

## Sheet: Supplemental Table 2A
Supplemental Table 2A: Onco matrix of the 10 frquently mutated genes
Sample ID Gene symbol	T29	T126	T13	T6	T125	T4	T63	T121	T14	T76	T120	T26	T57	T17	T97	T135	T40	T41	T15	T22	T35	T93	T109	T116	T124	T129	T132	T43	T50	T54	T8	T60	T79	T45	T59	T101	T42	T95	T108	T80	T91	T49	T58	T72	T38	T113	T110	T5	T81
PIK3CA	Missense_Mutation	Missense_Mutation	Missense_Mutation	Missense_Mutation	In_Frame_Del	Missense_Mutation	Missense_Mutation	Missense_Mutation	Missense_Mutation	Missense_Mutation	Missense_Mutation	Missense_Mutation	Missense_Mutation	Missense_Mutation	Missense_Mutation	Missense_Mutation	Missense_Mutation	Missense_Mutation	Missense_Mutation	Missense_Mutation	Missense_Mutation	Missense_Mutation	Multi_Hit	Missense_Mutation	Missense_Mutation	Missense_Mutation	Missense_Mutation	Missense_Mutation	Missense_Mutation	Missense_Mutation	Multi_Hit	Missense_Mutation
KMT2C	Splice_Site	Missense_Mutation	Frame_Shift_Ins	Frame_Shift_Del																													Nonsense_Mutation	Splice_Site	Missense_Mutation	Missense_Mutation	Multi_Hit	Missense_Mutation	Missense_Mutation	Missense_Mutation	Frame_Shift_Del	Nonsense_Mutation
SYNE2	Missense_Mutation				Splice_Site	Missense_Mutation																											Missense_Mutation										Missense_Mutation	Missense_Mutation	Missense_Mutation	Missense_Mutation	Multi_Hit
HUWE1	Missense_Mutation						Missense_Mutation	Missense_Mutation																										Missense_Mutation														Missense_Mutation	Nonsense_Mutation
KMT2D	Splice_Site	Nonsense_Mutation																																	Multi_Hit	Missense_Mutation	Nonsense_Mutation
FBXW7	Splice_Site								Nonsense_Mutation	Missense_Mutation																																	Missense_Mutation
EP300												Missense_Mutation																																				Missense_Mutation
KLF5							Missense_Mutation	Frame_Shift_Del																															Missense_Mutation
NFE2L2		Missense_Mutation															Missense_Mutation	Missense_Mutation
PTEN																																			Splice_Site				Missense_Mutation
[truncated: 28 more columns]

## Sheet: Supplemental Table 2B
Supplemental Table 2B: List of significant focal gains (q < 0.25)
cytoband	13p11.1	20p11.1	4p11	17p11.1	5p15.33	16q24.3	17q11.1	8p11.22	22q11.21	21p11.2	19q13.12	16p11.2	15q11.2	22p11.2	13q11	15q11.1	3q29	3q26.1	7q22.1	1q44	19p13.3	12q11	10q11.21	7p11.2	2q11.2	5p14.3	15q26.3	4q11	11p15.5	7q11.1	8p11.1	14q11.2	11p11.11	8p23.1	8q24.21	9q13	1p11.2	1p36.33	6p11.1	9p11.2	16p12.2	1q11	1q21.1	2p11.1	5p11	9q12	11q11	5q11.1	9q11
q value	5.7668e-44	3.3946e-24	8.5328e-24	4.7568e-21	2.2897e-18	6.0811e-15	1.5121e-14	3.7789e-17	2.1899e-18	3.7151e-14	1.9666e-12	4.452e-11	1.5231e-10	3.7159e-10	8.5091e-12	1.9097e-13	6.6669e-16	2.7743e-14	4.0442e-09	1.6596e-09	9.5299e-09	2.2873e-08	2.3379e-08	2.1778e-08	4.0662e-08	9.7934e-11	5.8631e-08	9.3346e-11	3.6033e-07	4.8109e-11	4.6617e-07	3.8009e-08	5.0726e-18	2.4559e-08	1.4402e-06	1.8626e-07	1.6944e-06	4.6617e-07	2.3791e-20	5.2303e-09	5.3923e-06	7.5262e-07	1.3752e-06	9.2514e-06	3.7712e-06	8.3779e-07	1.9097e-13	7.1251e-06	5.1026e-09
residual q value	5.4472e-43	3.4286e-24	1.7419e-23	1.1841e-20	1.7048e-16	7.0806e-15	3.0026e-14	3.0774e-14	1.9846e-13	8.7251e-12	1.8788e-11	7.2138e-11	1.6269e-10	4.3965e-10	4.6242e-10	5.8048e-10	9.2292e-10	1.3873e-09	4.1755e-09	6.2302e-09	1.0665e-08	2.2873e-08	2.4418e-08	3.4187e-08	4.8475e-08	7.3106e-08	1.427e-07	1.5229e-07	3.6033e-07	4.6404e-07	5.3194e-07	6.322e-07	8.9777e-07	1.3752e-06	1.68e-06	2.5211e-06	3.2299e-06	4.0086e-06	4.6162e-06	7.5708e-06	7.8874e-06	8.4101e-06	9.4679e-06	9.6965e-06	1.0618e-05	1.9697e-05	2.0451e-05	2.0642e-05	2.3731e-05
wide peak boundaries	chr13:17489002-17503999	chr20:26841002-26955999	chr4:49273002-49290999	chr17:22754002-22760999	chr5:738002-742999	chr16:90190002-90198999	chr17:26335002-26574999	chr8:39422335-39575999	chr22:18387002-18492999	chr21:8012002-8014999	chr19:37269002-37280999	chr16:33929002-33987999	chr15:24427002-24477999	chr22:12068002-12149999	chr13:17980002-17985999	chr15:19115002-19363999	chr3:195478002-195512250	chr3:162486001-162518999	chr7:102502002-102641999	chr1:248574002-248635999	chr19:1-200999	chr12:36553002-36620999	chr10:42200002-42221999	chr7:56995002-57021999	chr2:97513002-97528999	chr5:21471001-21496999	chr15:101958002-101991189	chr4:50822002-50835999	chr11:1-178999	chr7:61494002-61510999	chr8:44976002-45031999	chr14:18671002-18864999	chr11:51880002-51912999	chr8:7706002-7774999	chr8:127734002-127768250	chr9:61430002-61649999	chr1:120700002-120824999	chr1:588002-594999	chr6:59258002-59264999	chr9:41649002-41651999	chr16:22469002-22699999	chr1:124893002-124925999	chr1:143526002-143926999	chr2:92847002-92895999	chr5:46913002-46953999	chr9:60682002-60741999	chr11:54006002-54023999	chr5:49624002-49642999	chr9:43698335-43754999
genes in wide peak	[FAM230C]	[MIR663AHG]	[CWH43]	[MTRNR2L1]	[TPPP]	[FAM157C]	[LOC105371703]	ADAM3A	FAM230A	[KCNE1B]	LOC284412	[ENPP7P13]	PWRN3	[LOC102723769]	[FAM230C]	[CHEK2P2]	[PPP1R2]	[LINC01192]	RASA4	OR2T34	OR4F17	[ALG10B]	[LOC441666]	[MIR4283-1]	ANKRD36B	GUSBP1	WASH3P	[DCUN1D4]	LINC01001	[ZNF733P]	[POTEA]	[LOC642426]	[LOC646813]	FAM90A10P	MYC	[FAM27C]	[RNVU1-19]	[LOC101928626]	[LINC00680-GUSBP4]	FAM27E2	SMG1P1	[EMBP1]	RNU1-4	[ACTR3BP2]	[HCN1]	[SPATA31A7]	[OR4C46]	[EMB]	[XLOC_007697]
								LOC100130964											POLR2J2	OR2T10	WASH5P						DDX11L9														LOC653786		RNU1-3
																			SPDYE2	OR2T11	LINC01002						MIR1302-2														NPIPB5		RNU1-2
																			POLR2J3		FAM138A						MIR1302-9														LOC100190986		RNU1-1
																			UPK3BL		FAM138C						MIR1302-10																LOC388692
																			RASA4B		MIR1302-2						MIR1302-11																FAM231D
																					MIR1302-9						MIR6859-2																FCGR1CP
																					MIR1302-10						MIR6859-3																RNVU1-17
																					MIR1302-11						MIR6859-1
[truncated: 63 more columns]

## Sheet: Supplemental Table 2C
Supplemental Table 2C: List of significant focal losses (q < 0.25)
cytoband	15q13.3	7q11.23	22q11.21	8p23.3	15q11.2	21p11.2	9p11.2	21p12	10q11.22	19q13.31	17q21.31	22p11.2	2q37.3	16q24.3	8p23.1	13q11	11q14.3	15q13.1	17q12	17q21.2	8p11.22	1p36.33	7q11.21	21q11.2	2q11.2	7p22.1	17p13.3	14q11.2	16p11.2	19q13.42	21q22.3	17q25.3	19p12	14q32.33	11p15.4	1p36.21	16p12.3	22q11.1	20q13.33	2p25.3	7q35	17p11.2	16p13.11	9q13	5p13.2	6p22.1	4q35.2	18q21.1	5q13.2
q value	8.7537e-43	1.3167e-37	1.5505e-27	9.1587e-26	3.1183e-24	2.6007e-22	4.882e-19	1.0867e-19	5.3408e-17	3.4737e-16	7.9996e-16	3.1864e-15	6.4286e-16	7.5751e-15	1.6454e-21	3.5329e-15	1.3294e-24	1.058e-16	9.9667e-17	1.1018e-12	6.8233e-12	1.2188e-11	3.0621e-10	2.1473e-11	2.1332e-11	1.7601e-09	2.1501e-10	1.0783e-11	1.1842e-08	1.0829e-08	2.9731e-08	4.6839e-09	1.1066e-09	5.8024e-08	1.1066e-09	1.5572e-09	5.5183e-08	1.2346e-07	1.3154e-07	1.8439e-07	5.6853e-07	4.2547e-08	4.2184e-07	5.4842e-07	1.4056e-06	6.8499e-08	1.7681e-06	5.974e-06	1.4402e-07
residual q value	1.8213e-40	1.1285e-34	7.6704e-26	4.2309e-23	3.6546e-22	2.137e-20	3.1163e-18	8.5274e-17	2.5503e-16	6.4286e-16	7.9996e-16	3.1864e-15	4.4413e-15	7.5751e-15	1.4576e-14	1.6829e-14	7.3869e-14	8.8033e-14	4.1918e-13	2.2794e-12	3.7532e-11	4.6155e-11	3.5614e-10	5.735e-10	1.0432e-09	1.7601e-09	4.6839e-09	2.3034e-08	2.5379e-08	2.5379e-08	2.9731e-08	4.7511e-08	5.5183e-08	5.8024e-08	6.4793e-08	8.3933e-08	1.0226e-07	1.2346e-07	1.3154e-07	1.8439e-07	5.6853e-07	7.932e-07	9.4452e-07	1.0491e-06	1.5384e-06	1.8994e-06	2.7837e-06	5.974e-06	7.214e-06
wide peak boundaries	chr15:31540001-32183999	chr7:76503002-76722000	chr22:18192001-18492000	chr8:1-213500	chr15:21945001-22104000	chr21:8887001-9546999	chr9:39870001-40326999	chr21:5154002-6086000	chr10:47489002-47535999	chr19:43169001-43349568	chr17:45970001-46511000	chr22:10960002-15531999	chr2:241748369-242117000	chr16:90073206-90338345	chr8:7985001-8229999	chr13:1-18745866	chr11:90002001-90085999	chr15:29256002-29682000	chr17:37744001-37924999	chr17:41085002-41102999	chr8:39094001-39316000	chr1:289001-687000	chr7:57468002-63348000	chr21:10600502-13409348	chr2:97429002-97654890	chr7:6749002-6805000	chr17:187001-402999	chr14:19107002-19402999	chr16:28654002-28725999	chr19:54136001-54349000	chr21:44140401-44253999	chr17:82939001-83082000	chr19:22082001-22399787	chr14:105585001-106860000	chr11:5753401-5787999	chr1:13115001-13175999	chr16:17462001-18383000	chr22:15698001-15751000	chr20:61572648-62008000	chr2:1360335-1640828	chr7:144186002-144397823	chr17:19041002-19093999	chr16:15811002-16153000	chr9:62408001-62533999	chr5:33461946-33972844	chr6:28510001-31244000	chr4:188000001-189665999	chr18:50293001-50804367	chr5:69207051-69526000
genes in wide peak	CHRNA7	POMZP3	LOC729461	OR4F21	OR4N4	TEKT4P2	ANKRD20A3	LINC00313	AGAP9	PSG4	LRRC37A	OR11H1	PDCD1	FAM157C	DEFB109P1B	FAM230C	TRIM49C	NSMCE3	YWHAEP7	KRTAP4-8	ADAM32	OR4F16	ZNF733P	ANKRD30BP2	COX5B	RSPH10B	RPH3AL	DUXAP10	MIR6862-1	CNOT3	ICOSLG	B3GNTL1	ZNF676	ELK2AP	OR52N4	HNRNPCL2	LOC100288162	POTEH-AS1	CDH4	TPO	ARHGEF5	SNORD3B-1	ABCC1	LINC01189	RXFP3	ABCF1	TRIML2	MAPK4	CDK7
		UPK3B			OR4M2	MIR3687-1	ANKRD20A2	LOC102723360		PSG9	ARL17A	LOC102723769	GAL3ST2		MIR548I3	LINC00417		LOC100130111				OR4F29		MIR3156-3	ANKRD36B		LOC100506388	LINC01296		RPS9	LOC105372833		ZNF729	ADAM6	OR52N5	PRAMEF25	NPIPA7		MIR1257		OR2A1		FOPNL	LOC103908605	ADAMTS12	DDR1	TRIML1	SKA1	RAD17
		LOC100133091			MIR5701-2	MIR3648-1	LOC554249	LOC102724219		PRG1	STH		NEU4									LOC100132062						BMS1P17		LILRB2				FAM30A		PRAMEF26	MIR6770-1				OR2A7					CDSN	LINC01060		TAF9
					MIR5701-1		LOC102724238	LOC102724354		LOC284344	KANSL1		RTP5									LOC101928626						BMS1P22		LILRB5				LINC00226		PRAMEF34P	MIR6511A3				OR2A20P					GABBR1	LINC01262		MRPS36
					LOC101927079			LOC102724843			KANSL1-AS1		LOC285095									MIR6723								LILRB3				LINC00221		HNRNPCL3	MIR6770-2				OR2A9P					GNL1			MARVELD2
											NSFP1		LINC01237																	LILRA4				MIR4507		HNRNPCL4	MIR6511A1				ARHGEF35					GPX5			CCDC125
											ARL17B		LOC102723927																	TSEN34				MIR4538			MIR6511A2				ARHGEF34P					GTF2H4			LOC101928924
																														MBOAT7				MIR4539							CTAGE4					HLA-A			AK6
																														LENG1				MIR4537							CTAGE8					HLA-E
																														LILRA6				MIR5195							OR2A1-AS1					HLA-F
																														TMC4				MIR7641-2							LOC101928605					HLA-G
																														LILRA5				MIR8071-1												HLA-H
																														MIR4752																HLA-J
																																														HLA-L
																																														MOG
																																														POU5F1
																																														PPP1R10
																																														TRIM27
																																														TCF19
																																														PPP1R11
																																														TRIM26
																																														OR2H2
																																														DHX16
																																														IER3
																																														MDC1
																																														TRIM10
																																														FLOT1
																																														HCG9
																																														UBD
																																														TRIM31
																																														NRM
																																														OR12D2
																																														OR11A1
																																														OR2W1
																																														OR2J2
																																														OR2H1
																																														MRPS18B
																																														C6orf15
																																														ZNRD1
																																														HCG4
																																														CCHCR1
																																														TRIM39
																																														VARS2
																																														RPP21
																																														ATAT1
																																														RNF39
																																														PRR3
																																														ZNRD1ASP
																																														HCG4B
																																														OR5V1
																																														OR12D3
																																														TRIM15
																																														ZBED9
																																														MAS1L
																																														TRIM40
																																														DPCR1
																																														PSORS1C1
																																														PSORS1C2
																																														PPP1R18
																																														TRIM39-RPP21
																																														TUBB
																																														C6orf136
																																														HCG27
																																														ZNF311
																																														HLA-F-AS1
																																														HCG22
																																														IFITM4P
																																														ZFP57
																																														LINC00533
																																														SFTA2
																																														MUC21
																																														LINC01623
																																														LINC00243
																																														HCG14
																																														HCG16
																																														HCG18
																																														HCG17
																																														OR2B3
																																														OR2J3
																																														OR14J1
																																														OR10C1
																																														LOC554223
																																														SNORD32B
																																														LINC01556
																																														MIR877
																																														LOC100129636
																																														PSORS1C3
																																														LINC01015
																																														HCG8
																																														MUC22
																																														MIR4640
																																														LOC101929006
																																														HCG21
																																														TRIM31-AS1
																																														HCG20
																																														LOC105375014
																																														MDC1-AS1
[truncated: 41 more columns]
