# Supplementary material for: Proteogenomic characterization of cervical cancer identifies molecular subtypes predictive of clinical outcomes and subtype-specific targets
Source: J Clin Invest. 2026 Feb 10;136(7):e199497. doi: 10.1172/JCI199497 (PMC13038215; doi:10.1172/JCI199497)
Supplement: Supplemental table 3 [file jci-136-199497-s297.xlsx]

## Sheet: Description
Supplemental Table 3
Sheet	Description
Supplemental Table 3A	SCNAs and their correlations with mRNA, and protein.
Supplemental Table 3B	Survival informations and RABIF expression of 102 CC used for IHC
Supplemental Table 3C	Survival informations and SCAMP3 expression of 102 CC used for IHC

## Sheet: Supplementary Table 3A
Supplemental Table 3A: SCNAs and their correlations with mRNA, and protein
Gene symbol	Cytoband	# of mRNA TRANS events	mRNA CIS spearman correlation	mRNA CIS spearman correlation p value	Status of mRNA CIS effect (p value < 0.001)	# of proteome TRANS events	Proteome CIS spearman correlation	Proteome CIS spearman correlation p value	Status of proteome CIS effect (p value < 0.001)
DDX11L1	1p36.33	NA	NA	NA	FALSE	5	NA	NA	FALSE
WASH7P	1p36.33	NA	NA	NA	FALSE	5	NA	NA	FALSE
OR4F5	1p36.33	NA	NA	NA	FALSE	5	NA	NA	FALSE
LOC729737	1p36.33	1	NA	NA	FALSE	6	NA	NA	FALSE
LOC100133331	1p36.33	NA	NA	NA	FALSE	4	NA	NA	FALSE
LOC100288069	1p36.33	NA	NA	NA	FALSE	9	NA	NA	FALSE
LINC00115	1p36.33	NA	NA	NA	FALSE	8	NA	NA	FALSE
FAM41C	1p36.33	NA	NA	NA	FALSE	6	NA	NA	FALSE
LOC100130417	1p36.33	NA	NA	NA	FALSE	NA	NA	NA	FALSE
SAMD11	1p36.33	NA	NA	NA	FALSE	NA	NA	NA	FALSE
NOC2L	1p36.33	NA	0.318108	0.00125839	FALSE	NA	NA	NA	FALSE
KLHL17	1p36.33	NA	NA	NA	FALSE	NA	NA	NA	FALSE
PLEKHN1	1p36.33	NA	NA	NA	FALSE	NA	NA	NA	FALSE
HES4	1p36.33	NA	NA	NA	FALSE	NA	NA	NA	FALSE
ISG15	1p36.33	NA	-0.129907	0.197676	FALSE	NA	-0.243778	0.0145203	FALSE
AGRN	1p36.33	NA	0.159168	0.113701	FALSE	NA	0.0518378	0.608507	FALSE
RNF223	1p36.33	NA	NA	NA	FALSE	NA	NA	NA	FALSE
C1orf159	1p36.33	NA	NA	NA	FALSE	NA	NA	NA	FALSE
MIR200A	1p36.33	NA	NA	NA	FALSE	NA	NA	NA	FALSE
MIR200B	1p36.33	NA	NA	NA	FALSE	NA	NA	NA	FALSE
MIR429	1p36.33	NA	NA	NA	FALSE	NA	NA	NA	FALSE
TTLL10	1p36.33	NA	NA	NA	FALSE	NA	NA	NA	FALSE
TNFRSF18	1p36.33	NA	NA	NA	FALSE	NA	NA	NA	FALSE
SDF4	1p36.33	NA	0.177725	0.0768913	FALSE	NA	NA	NA	FALSE
TNFRSF4	1p36.33	NA	NA	NA	FALSE	NA	NA	NA	FALSE
B3GALT6	1p36.33	NA	0.307554	0.00185392	FALSE	NA	NA	NA	FALSE
FAM132A	1p36.33	NA	NA	NA	FALSE	NA	NA	NA	FALSE
UBE2J2	1p36.33	NA	NA	NA	FALSE	NA	NA	NA	FALSE
SCNN1D	1p36.33	NA	NA	NA	FALSE	NA	NA	NA	FALSE
ACAP3	1p36.33	NA	NA	NA	FALSE	NA	NA	NA	FALSE
CPSF3L	1p36.33	NA	NA	NA	FALSE	NA	NA	NA	FALSE
PUSL1	1p36.33	NA	NA	NA	FALSE	NA	NA	NA	FALSE
DVL1	1p36.33	NA	NA	NA	FALSE	NA	NA	NA	FALSE
TAS1R3	1p36.33	NA	NA	NA	FALSE	NA	NA	NA	FALSE
MXRA8	1p36.33	NA	-0.0723982	0.474103	FALSE	NA	NA	NA	FALSE
AURKAIP1	1p36.33	NA	NA	NA	FALSE	NA	NA	NA	FALSE
CCNL2	1p36.33	NA	0.170673	0.0895536	FALSE	NA	NA	NA	FALSE
LOC148413	1p36.33	NA	NA	NA	FALSE	NA	NA	NA	FALSE
MRPL20	1p36.33	NA	0.30789	0.00183159	FALSE	NA	NA	NA	FALSE
ANKRD65	1p36.33	NA	NA	NA	FALSE	NA	NA	NA	FALSE
TMEM88B	1p36.33	NA	NA	NA	FALSE	NA	NA	NA	FALSE
VWA1	1p36.33	NA	0.0864469	0.392439	FALSE	NA	-0.0156211	0.877408	FALSE
ATAD3C	1p36.33	NA	NA	NA	FALSE	NA	NA	NA	FALSE
ATAD3B	1p36.33	NA	0.210467	0.03557	FALSE	NA	NA	NA	FALSE
ATAD3A	1p36.33	NA	0.235018	0.0185875	FALSE	NA	0.133748	0.184629	FALSE
TMEM240	1p36.33	NA	NA	NA	FALSE	NA	NA	NA	FALSE
SSU72	1p36.33	NA	0.212556	0.0337406	FALSE	NA	NA	NA	FALSE
MIB2	1p36.33	NA	NA	NA	FALSE	NA	NA	NA	FALSE
CDK11B	1p36.33	NA	0.315938	0.00136433	FALSE	NA	NA	NA	FALSE
MMP23A	1p36.33	NA	NA	NA	FALSE	1	NA	NA	FALSE
MMP23B	1p36.33	NA	NA	NA	FALSE	NA	NA	NA	FALSE
SLC35E2B	1p36.33	NA	NA	NA	FALSE	NA	NA	NA	FALSE
CDK11A	1p36.33	NA	0.0688225	0.496264	FALSE	2	0.0527792	0.602004	FALSE
SLC35E2	1p36.33	NA	NA	NA	FALSE	2	NA	NA	FALSE
NADK	1p36.33	NA	0.281199	0.0045961	FALSE	NA	NA	NA	FALSE
GNB1	1p36.33	NA	0.375332	0.000119185	FALSE	NA	0.0660119	0.514058	FALSE
CALML6	1p36.33	NA	NA	NA	FALSE	NA	NA	NA	FALSE
TMEM52	1p36.33	NA	NA	NA	FALSE	NA	NA	NA	FALSE
GABRD	1p36.33	NA	NA	NA	FALSE	NA	NA	NA	FALSE
PRKCZ	1p36.33	NA	0.240008	0.0161648	FALSE	NA	NA	NA	FALSE
SKI	1p36.33	NA	NA	NA	FALSE	NA	NA	NA	FALSE
MORN1	1p36.32	NA	NA	NA	FALSE	NA	NA	NA	FALSE
LOC100129534	1p36.32	NA	NA	NA	FALSE	NA	NA	NA	FALSE
RER1	1p36.32	NA	0.337548	0.000593818	FALSE	NA	NA	NA	FALSE
PEX10	1p36.32	NA	NA	NA	FALSE	NA	NA	NA	FALSE
FAM213B	1p36.32	NA	NA	NA	FALSE	NA	NA	NA	FALSE
HES5	1p36.32	NA	NA	NA	FALSE	NA	NA	NA	FALSE
LOC115110	1p36.32	NA	NA	NA	FALSE	NA	NA	NA	FALSE
MMEL1	1p36.32	NA	NA	NA	FALSE	NA	NA	NA	FALSE
PANK4	1p36.32	NA	0.189838	0.0585233	FALSE	NA	0.0369306	0.71527	FALSE
PLCH2	1p36.32	NA	0.0407413	0.687347	FALSE	NA	NA	NA	FALSE
TNFRSF14	1p36.32	NA	0.0995157	0.324578	FALSE	NA	NA	NA	FALSE
TTC34	1p36.32	NA	NA	NA	FALSE	NA	NA	NA	FALSE
ACTRT2	1p36.32	NA	NA	NA	FALSE	NA	NA	NA	FALSE
PRDM16	1p36.32	NA	NA	NA	FALSE	NA	NA	NA	FALSE
MIR4251	1p36.32	NA	NA	NA	FALSE	NA	NA	NA	FALSE
ARHGEF16	1p36.32	NA	0.150358	0.13539	FALSE	NA	NA	NA	FALSE
MEGF6	1p36.32	NA	-0.0577248	0.568361	FALSE	NA	NA	NA	FALSE
MIR551A	1p36.32	NA	NA	NA	FALSE	NA	NA	NA	FALSE
TPRG1L	1p36.32	NA	0.218051	0.0293027	FALSE	NA	NA	NA	FALSE
WRAP73	1p36.32	NA	NA	NA	FALSE	NA	NA	NA	FALSE
TP73	1p36.32	NA	0.0898373	0.374069	FALSE	NA	NA	NA	FALSE
TP73-AS1	1p36.32	NA	NA	NA	FALSE	NA	NA	NA	FALSE
CCDC27	1p36.32	NA	NA	NA	FALSE	NA	NA	NA	FALSE
LRRC47	1p36.32	NA	0.246976	0.0132412	FALSE	NA	0.191286	0.0565915	FALSE
CEP104	1p36.32	NA	0.313151	0.00151224	FALSE	NA	NA	NA	FALSE
DFFB	1p36.32	NA	0.276924	0.00528397	FALSE	NA	NA	NA	FALSE
C1orf174	1p36.32	NA	0.218307	0.0291082	FALSE	NA	NA	NA	FALSE
LOC284661	1p36.32	NA	NA	NA	FALSE	NA	NA	NA	FALSE
AJAP1	1p36.32	NA	NA	NA	FALSE	NA	NA	NA	FALSE
MIR4417	1p36.31	NA	NA	NA	FALSE	NA	NA	NA	FALSE
MIR4689	1p36.31	NA	NA	NA	FALSE	NA	NA	NA	FALSE
NPHP4	1p36.31	NA	NA	NA	FALSE	NA	NA	NA	FALSE
KCNAB2	1p36.31	NA	0.0469835	0.642516	FALSE	NA	NA	NA	FALSE
CHD5	1p36.31	NA	NA	NA	FALSE	NA	NA	NA	FALSE
RPL22	1p36.31	NA	0.221145	0.0270292	FALSE	NA	-0.0315784	0.755123	FALSE
RNF207	1p36.31	NA	NA	NA	FALSE	NA	NA	NA	FALSE
ICMT	1p36.31	NA	0.239716	0.0162986	FALSE	NA	NA	NA	FALSE
HES3	1p36.31	NA	NA	NA	FALSE	NA	NA	NA	FALSE
GPR153	1p36.31	NA	NA	NA	FALSE	NA	NA	NA	FALSE
ACOT7	1p36.31	NA	0.163263	0.104587	FALSE	NA	0.0894241	0.37628	FALSE
HES2	1p36.31	NA	NA	NA	FALSE	NA	NA	NA	FALSE
ESPN	1p36.31	NA	0.0407782	0.687078	FALSE	NA	NA	NA	FALSE
MIR4252	1p36.31	NA	NA	NA	FALSE	NA	NA	NA	FALSE
TNFRSF25	1p36.31	NA	NA	NA	FALSE	NA	NA	NA	FALSE
PLEKHG5	1p36.31	NA	NA	NA	FALSE	NA	NA	NA	FALSE
NOL9	1p36.31	NA	0.270176	0.00655694	FALSE	NA	NA	NA	FALSE
TAS1R1	1p36.31	NA	NA	NA	FALSE	NA	NA	NA	FALSE
ZBTB48	1p36.31	NA	NA	NA	FALSE	NA	NA	NA	FALSE
KLHL21	1p36.31	NA	0.229704	0.0215055	FALSE	NA	NA	NA	FALSE
PHF13	1p36.31	NA	NA	NA	FALSE	NA	NA	NA	FALSE
THAP3	1p36.31	NA	NA	NA	FALSE	NA	NA	NA	FALSE
DNAJC11	1p36.31	NA	0.178567	0.0754799	FALSE	NA	0.0716369	0.478776	FALSE
CAMTA1	1p36.31	NA	NA	NA	FALSE	1	NA	NA	FALSE
VAMP3	1p36.23	1	0.304209	0.00209009	FALSE	1	0.153512	0.127291	FALSE
PER3	1p36.23	1	NA	NA	FALSE	1	NA	NA	FALSE
UTS2	1p36.23	1	NA	NA	FALSE	1	NA	NA	FALSE
TNFRSF9	1p36.23	1	NA	NA	FALSE	1	NA	NA	FALSE
PARK7	1p36.23	1	0.178453	0.0756698	FALSE	1	-0.0306484	0.762117	FALSE
ERRFI1	1p36.23	1	-0.0057732	0.95454	FALSE	1	NA	NA	FALSE
SLC45A1	1p36.23	1	NA	NA	FALSE	1	NA	NA	FALSE
RERE	1p36.23	1	0.135238	0.179742	FALSE	1	NA	NA	FALSE
ENO1	1p36.23	1	0.297512	0.00264626	FALSE	1	0.251608	0.0115628	FALSE
ENO1-AS1	1p36.23	1	NA	NA	FALSE	1	NA	NA	FALSE
CA6	1p36.23	1	NA	NA	FALSE	1	NA	NA	FALSE
SLC2A7	1p36.23	1	NA	NA	FALSE	1	NA	NA	FALSE
SLC2A5	1p36.23	1	0.100881	0.317951	FALSE	1	NA	NA	FALSE
GPR157	1p36.22	1	NA	NA	FALSE	1	NA	NA	FALSE
MIR34A	1p36.22	1	NA	NA	FALSE	1	NA	NA	FALSE
H6PD	1p36.22	1	0.107092	0.288912	FALSE	1	0.0742534	0.462819	FALSE
SPSB1	1p36.22	1	NA	NA	FALSE	1	NA	NA	FALSE
SLC25A33	1p36.22	1	NA	NA	FALSE	1	NA	NA	FALSE
TMEM201	1p36.22	1	0.245791	0.0137034	FALSE	1	0.0802487	0.427382	FALSE
PIK3CD	1p36.22	1	-0.0256734	0.799845	FALSE	1	NA	NA	FALSE
CLSTN1	1p36.22	1	0.109295	0.279051	FALSE	1	NA	NA	FALSE
CTNNBIP1	1p36.22	1	0.111797	0.268124	FALSE	1	NA	NA	FALSE
LZIC	1p36.22	1	0.383738	8.11005e-05	FALSE	1	0.121021	0.230368	FALSE
NMNAT1	1p36.22	1	0.177859	0.0766651	FALSE	1	NA	NA	FALSE
RBP7	1p36.22	1	-0.0602165	0.551753	FALSE	1	NA	NA	FALSE
UBE4B	1p36.22	1	0.206551	0.0392238	FALSE	1	0.0859919	0.394944	FALSE
KIF1B	1p36.22	1	0.236677	0.0177494	FALSE	1	NA	NA	FALSE
PGD	1p36.22	1	0.24275	0.0149535	FALSE	1	0.125192	0.21458	FALSE
APITD1-CORT	1p36.22	1	NA	NA	FALSE	1	NA	NA	FALSE
CORT	1p36.22	1	NA	NA	FALSE	1	NA	NA	FALSE
DFFA	1p36.22	1	0.125294	0.214202	FALSE	1	0.0393442	0.697538	FALSE
PEX14	1p36.22	2	0.264738	0.00777314	FALSE	1	0.207811	0.0380157	FALSE
CASZ1	1p36.22	2	0.20043	0.0455612	FALSE	1	NA	NA	FALSE
C1orf127	1p36.22	1	NA	NA	FALSE	1	NA	NA	FALSE
TARDBP	1p36.22	1	0.217508	0.0297182	FALSE	1	0.126387	0.210203	FALSE
MASP2	1p36.22	1	NA	NA	FALSE	1	NA	NA	FALSE
SRM	1p36.22	1	0.175159	0.0813204	FALSE	1	0.0897009	0.374798	FALSE
EXOSC10	1p36.22	1	0.291698	0.00323348	FALSE	1	0.140838	0.162219	FALSE
MTOR	1p36.22	1	0.190028	0.0582676	FALSE	1	0.0624552	0.537035	FALSE
ANGPTL7	1p36.22	1	NA	NA	FALSE	1	NA	NA	FALSE
UBIAD1	1p36.22	1	0.287773	0.00369341	FALSE	1	NA	NA	FALSE
FBXO2	1p36.22	1	-0.0581823	0.565295	FALSE	1	NA	NA	FALSE
FBXO44	1p36.22	1	-0.0464469	0.646322	FALSE	1	NA	NA	FALSE
FBXO6	1p36.22	1	-0.0319327	0.752463	FALSE	1	NA	NA	FALSE
MAD2L2	1p36.22	1	0.0749858	0.458405	FALSE	1	NA	NA	FALSE
AGTRAP	1p36.22	1	0.119629	0.235814	FALSE	1	NA	NA	FALSE
MTHFR	1p36.22	1	0.073942	0.464702	FALSE	1	NA	NA	FALSE
CLCN6	1p36.22	1	NA	NA	FALSE	1	NA	NA	FALSE
NPPA-AS1	1p36.22	1	NA	NA	FALSE	1	NA	NA	FALSE
NPPA	1p36.22	1	NA	NA	FALSE	1	NA	NA	FALSE
NPPB	1p36.22	1	NA	NA	FALSE	1	NA	NA	FALSE
RNU5E-1	1p36.22	1	NA	NA	FALSE	1	NA	NA	FALSE
KIAA2013	1p36.22	1	0.224927	0.0244547	FALSE	1	NA	NA	FALSE
PLOD1	1p36.22	1	0.0624132	0.537309	FALSE	1	0.0111744	0.912138	FALSE
MFN2	1p36.22	1	0.373717	0.000128183	FALSE	1	0.0505727	0.617294	FALSE
MIIP	1p36.22	1	NA	NA	FALSE	1	NA	NA	FALSE
TNFRSF8	1p36.22	1	NA	NA	FALSE	1	NA	NA	FALSE
TNFRSF1B	1p36.22	1	-0.052307	0.605262	FALSE	1	NA	NA	FALSE
MIR4632	1p36.22	1	NA	NA	FALSE	1	NA	NA	FALSE
VPS13D	1p36.22	1	0.321139	0.00112298	FALSE	1	NA	NA	FALSE
DHRS3	1p36.21	1	0.198576	0.0476402	FALSE	1	NA	NA	FALSE
AADACL4	1p36.21	1	NA	NA	FALSE	1	NA	NA	FALSE
AADACL3	1p36.21	1	NA	NA	FALSE	1	NA	NA	FALSE
C1orf158	1p36.21	1	NA	NA	FALSE	1	NA	NA	FALSE
PRAMEF12	1p36.21	1	NA	NA	FALSE	1	NA	NA	FALSE
PRAMEF1	1p36.21	NA	NA	NA	FALSE	NA	NA	NA	FALSE
PRAMEF11	1p36.21	NA	NA	NA	FALSE	NA	NA	NA	FALSE
HNRNPCL1	1p36.21	NA	NA	NA	FALSE	NA	NA	NA	FALSE
PRAMEF2	1p36.21	NA	NA	NA	FALSE	NA	NA	NA	FALSE
PRAMEF4	1p36.21	NA	NA	NA	FALSE	NA	NA	NA	FALSE
PRAMEF10	1p36.21	NA	NA	NA	FALSE	NA	NA	NA	FALSE
PRAMEF7	1p36.21	NA	NA	NA	FALSE	NA	NA	NA	FALSE
PRAMEF6	1p36.21	NA	NA	NA	FALSE	NA	NA	NA	FALSE
PRAMEF13	1p36.21	1	NA	NA	FALSE	11	NA	NA	FALSE
PRAMEF18	1p36.21	1	NA	NA	FALSE	11	NA	NA	FALSE
PRAMEF22	1p36.21	1	NA	NA	FALSE	11	NA	NA	FALSE
PRAMEF5	1p36.21	1	NA	NA	FALSE	11	NA	NA	FALSE
PRAMEF8	1p36.21	1	NA	NA	FALSE	11	NA	NA	FALSE
PRAMEF15	1p36.21	NA	NA	NA	FALSE	2	NA	NA	FALSE
PRAMEF19	1p36.21	4	NA	NA	FALSE	2	NA	NA	FALSE
PRAMEF17	1p36.21	5	NA	NA	FALSE	4	NA	NA	FALSE
PRAMEF20	1p36.21	5	NA	NA	FALSE	4	NA	NA	FALSE
LRRC38	1p36.21	5	NA	NA	FALSE	4	NA	NA	FALSE
PDPN	1p36.21	5	-0.0416304	0.68089	FALSE	4	NA	NA	FALSE
PRDM2	1p36.21	5	0.1843	0.0664185	FALSE	4	NA	NA	FALSE
KAZN	1p36.21	4	0.305143	0.0020216	FALSE	4	NA	NA	FALSE
TMEM51	1p36.21	4	0.372391	0.000136036	FALSE	3	NA	NA	FALSE
FHAD1	1p36.21	4	NA	NA	FALSE	3	NA	NA	FALSE
EFHD2	1p36.21	4	0.177569	0.077155	FALSE	3	0.0955927	0.344109	FALSE
CTRC	1p36.21	4	NA	NA	FALSE	3	NA	NA	FALSE
CELA2A	1p36.21	4	NA	NA	FALSE	3	NA	NA	FALSE
CELA2B	1p36.21	4	NA	NA	FALSE	3	NA	NA	FALSE
CASP9	1p36.21	4	0.150021	0.136279	FALSE	3	NA	NA	FALSE
DNAJC16	1p36.21	4	0.0937867	0.353344	FALSE	3	NA	NA	FALSE
AGMAT	1p36.21	4	0.0597117	0.555099	FALSE	3	NA	NA	FALSE
DDI2	1p36.21	4	0.3039	0.00211328	FALSE	3	0.260319	0.00890387	FALSE
RSC1A1	1p36.21	4	NA	NA	FALSE	3	NA	NA	FALSE
PLEKHM2	1p36.21	4	0.195404	0.051379	FALSE	3	NA	NA	FALSE
SLC25A34	1p36.21	4	NA	NA	FALSE	3	NA	NA	FALSE
TMEM82	1p36.21	4	NA	NA	FALSE	3	NA	NA	FALSE
FBLIM1	1p36.21	4	-0.0232306	0.818546	FALSE	3	NA	NA	FALSE
UQCRHL	1p36.21	4	NA	NA	FALSE	3	NA	NA	FALSE
FLJ37453	1p36.21	2	NA	NA	FALSE	NA	NA	NA	FALSE
SPEN	1p36.21	2	0.116765	0.247301	FALSE	NA	NA	NA	FALSE
ZBTB17	1p36.13	2	NA	NA	FALSE	NA	NA	NA	FALSE
C1orf64	1p36.13	2	NA	NA	FALSE	NA	NA	NA	FALSE
CLCNKA	1p36.13	2	NA	NA	FALSE	NA	NA	NA	FALSE
HSPB7	1p36.13	2	0.02005	0.843046	FALSE	NA	NA	NA	FALSE
CLCNKB	1p36.13	2	NA	NA	FALSE	NA	NA	NA	FALSE
FAM131C	1p36.13	2	NA	NA	FALSE	NA	NA	NA	FALSE
EPHA2	1p36.13	2	0.15882	0.114505	FALSE	NA	NA	NA	FALSE
ARHGEF19	1p36.13	2	NA	NA	FALSE	NA	NA	NA	FALSE
RSG1	1p36.13	2	NA	NA	FALSE	NA	NA	NA	FALSE
FBXO42	1p36.13	2	0.221154	0.0270226	FALSE	NA	NA	NA	FALSE
SPATA21	1p36.13	2	NA	NA	FALSE	NA	NA	NA	FALSE
NECAP2	1p36.13	2	0.268586	0.00689379	FALSE	NA	0.108272	0.283601	FALSE
CROCCP3	1p36.13	2	NA	NA	FALSE	NA	NA	NA	FALSE
MIR3675	1p36.13	3	NA	NA	FALSE	3	NA	NA	FALSE
NBPF1	1p36.13	NA	NA	NA	FALSE	NA	NA	NA	FALSE
CROCCP2	1p36.13	NA	NA	NA	FALSE	NA	NA	NA	FALSE
MST1P2	1p36.13	NA	NA	NA	FALSE	NA	NA	NA	FALSE
ESPNP	1p36.13	NA	NA	NA	FALSE	1	NA	NA	FALSE
CROCC	1p36.13	4	0.149974	0.136403	FALSE	20	-0.0128544	0.898993	FALSE
MFAP2	1p36.13	2	-0.0360077	0.722091	FALSE	NA	NA	NA	FALSE
ATP13A2	1p36.13	2	NA	NA	FALSE	NA	NA	NA	FALSE
SDHB	1p36.13	2	0.205262	0.0404933	FALSE	NA	0.16093	0.109706	FALSE
PADI2	1p36.13	2	0.0624554	0.537034	FALSE	NA	NA	NA	FALSE
PADI1	1p36.13	2	NA	NA	FALSE	NA	NA	NA	FALSE
PADI3	1p36.13	2	NA	NA	FALSE	NA	NA	NA	FALSE
PADI4	1p36.13	2	0.027474	0.786131	FALSE	NA	-0.0013983	0.988984	FALSE
PADI6	1p36.13	2	NA	NA	FALSE	NA	NA	NA	FALSE
RCC2	1p36.13	2	0.208275	0.0375786	FALSE	NA	0.192971	0.0544082	FALSE
ARHGEF10L	1p36.13	2	0.122454	0.224857	FALSE	NA	NA	NA	FALSE
ACTL8	1p36.13	2	NA	NA	FALSE	NA	NA	NA	FALSE
IGSF21	1p36.13	2	NA	NA	FALSE	NA	NA	NA	FALSE
KLHDC7A	1p36.13	2	NA	NA	FALSE	NA	NA	NA	FALSE
PAX7	1p36.13	2	NA	NA	FALSE	NA	NA	NA	FALSE
TAS1R2	1p36.13	2	NA	NA	FALSE	NA	NA	NA	FALSE
ALDH4A1	1p36.13	2	0.0326141	0.747357	FALSE	NA	0.0107183	0.915711	FALSE
MIR4695	1p36.13	2	NA	NA	FALSE	NA	NA	NA	FALSE
IFFO2	1p36.13	2	0.203252	0.0425409	FALSE	NA	NA	NA	FALSE
UBR4	1p36.13	2	0.0800871	0.428316	FALSE	NA	0.163949	0.103117	FALSE
MRTO4	1p36.13	2	0.25077	0.0118521	FALSE	NA	0.151364	0.132764	FALSE
AKR7L	1p36.13	2	NA	NA	FALSE	NA	NA	NA	FALSE
AKR7A3	1p36.13	2	0.138408	0.169661	FALSE	NA	NA	NA	FALSE
LOC100506730	1p36.13	2	NA	NA	FALSE	NA	NA	NA	FALSE
AKR7A2	1p36.13	2	0.125091	0.214954	FALSE	NA	-0.0265497	0.793163	FALSE
PQLC2	1p36.13	2	NA	NA	FALSE	NA	NA	NA	FALSE
CAPZB	1p36.13	2	0.251004	0.0117707	FALSE	NA	0.0714393	0.479993	FALSE
MINOS1	1p36.13	2	NA	NA	FALSE	NA	NA	NA	FALSE
NBL1	1p36.13	2	0.0018904	0.985107	FALSE	NA	NA	NA	FALSE
HTR6	1p36.13	2	NA	NA	FALSE	NA	NA	NA	FALSE
TMCO4	1p36.13	2	0.135635	0.178455	FALSE	NA	NA	NA	FALSE
RNF186	1p36.13	2	NA	NA	FALSE	NA	NA	NA	FALSE
OTUD3	1p36.13	2	NA	NA	FALSE	NA	NA	NA	FALSE
PLA2G2E	1p36.13	2	NA	NA	FALSE	NA	NA	NA	FALSE
PLA2G2A	1p36.13	2	NA	NA	FALSE	NA	NA	NA	FALSE
PLA2G5	1p36.13	2	NA	NA	FALSE	NA	NA	NA	FALSE
PLA2G2D	1p36.12	2	NA	NA	FALSE	NA	NA	NA	FALSE
PLA2G2F	1p36.12	2	NA	NA	FALSE	NA	NA	NA	FALSE
PLA2G2C	1p36.12	2	NA	NA	FALSE	NA	NA	NA	FALSE
UBXN10	1p36.12	2	NA	NA	FALSE	NA	NA	NA	FALSE
VWA5B1	1p36.12	2	NA	NA	FALSE	NA	NA	NA	FALSE
CAMK2N1	1p36.12	2	NA	NA	FALSE	NA	NA	NA	FALSE
MUL1	1p36.12	2	NA	NA	FALSE	NA	NA	NA	FALSE
FAM43B	1p36.12	2	NA	NA	FALSE	NA	NA	NA	FALSE
CDA	1p36.12	2	0.0510049	0.614286	FALSE	NA	0.110826	0.272332	FALSE
PINK1	1p36.12	2	NA	NA	FALSE	NA	NA	NA	FALSE
DDOST	1p36.12	2	0.152625	0.129531	FALSE	NA	0.156051	0.121043	FALSE
KIF17	1p36.12	2	NA	NA	FALSE	NA	NA	NA	FALSE
SH2D5	1p36.12	2	NA	NA	FALSE	NA	NA	NA	FALSE
HP1BP3	1p36.12	2	0.270398	0.00651102	FALSE	NA	0.248711	0.0125892	FALSE
EIF4G3	1p36.12	3	0.140271	0.163932	FALSE	NA	0.121124	0.229971	FALSE
MIR1256	1p36.12	6	NA	NA	FALSE	NA	NA	NA	FALSE
ECE1	1p36.12	2	0.0361216	0.721248	FALSE	NA	0.0693506	0.492957	FALSE
LOC100506801	1p36.12	2	NA	NA	FALSE	NA	NA	NA	FALSE
NBPF3	1p36.12	2	NA	NA	FALSE	NA	NA	NA	FALSE
ALPL	1p36.12	2	0.145813	0.147745	FALSE	NA	NA	NA	FALSE
RAP1GAP	1p36.12	1	0.00580322	0.954304	FALSE	NA	NA	NA	FALSE
USP48	1p36.12	1	0.430335	7.86723e-06	TRUE	NA	NA	NA	FALSE
LDLRAD2	1p36.12	2	NA	NA	FALSE	NA	NA	NA	FALSE
HSPG2	1p36.12	2	0.0281759	0.780803	FALSE	NA	-0.158577	0.115066	FALSE
CELA3B	1p36.12	3	NA	NA	FALSE	NA	NA	NA	FALSE
CELA3A	1p36.12	NA	NA	NA	FALSE	NA	NA	NA	FALSE
LINC00339	1p36.12	3	NA	NA	FALSE	1	NA	NA	FALSE
CDC42	1p36.12	3	0.176686	0.0786617	FALSE	1	-0.00894762	0.929596	FALSE
WNT4	1p36.12	3	0.00424277	0.966583	FALSE	1	NA	NA	FALSE
ZBTB40	1p36.12	3	0.246045	0.0136033	FALSE	1	NA	NA	FALSE
EPHA8	1p36.12	3	NA	NA	FALSE	1	NA	NA	FALSE
C1QA	1p36.12	3	-0.060497	0.549899	FALSE	1	NA	NA	FALSE
C1QC	1p36.12	3	-0.0585226	0.563018	FALSE	1	0.0234762	0.81666	FALSE
C1QB	1p36.12	3	-0.0738434	0.4653	FALSE	1	-0.0783682	0.438327	FALSE
EPHB2	1p36.12	3	-0.0635847	0.529683	FALSE	1	NA	NA	FALSE
MIR4684	1p36.12	3	NA	NA	FALSE	1	NA	NA	FALSE
MIR4253	1p36.12	3	NA	NA	FALSE	1	NA	NA	FALSE
KDM1A	1p36.12	3	0.168186	0.0943949	FALSE	1	0.10835	0.283255	FALSE
MIR3115	1p36.12	3	NA	NA	FALSE	1	NA	NA	FALSE
LUZP1	1p36.12	2	0.076118	0.451628	FALSE	1	NA	NA	FALSE
HTR1D	1p36.12	2	NA	NA	FALSE	1	NA	NA	FALSE
HNRNPR	1p36.12	2	0.148695	0.139816	FALSE	1	0.0485608	0.63138	FALSE
ZNF436	1p36.12	2	NA	NA	FALSE	1	NA	NA	FALSE
TCEA3	1p36.12	2	0.0180393	0.858614	FALSE	1	NA	NA	FALSE
ASAP3	1p36.12	2	-0.0564102	0.577217	FALSE	1	NA	NA	FALSE
E2F2	1p36.12	2	0.2459	0.0136604	FALSE	1	NA	NA	FALSE
ID3	1p36.12	2	NA	NA	FALSE	1	NA	NA	FALSE
MDS2	1p36.11	2	NA	NA	FALSE	1	NA	NA	FALSE
RPL11	1p36.11	2	0.199584	0.0465	FALSE	NA	0.128945	0.201043	FALSE
TCEB3	1p36.11	2	NA	NA	FALSE	NA	NA	NA	FALSE
PITHD1	1p36.11	2	0.213603	0.0328539	FALSE	NA	0.206107	0.0396569	FALSE
LYPLA2	1p36.11	2	0.155452	0.122496	FALSE	NA	0.154534	0.124747	FALSE
GALE	1p36.11	2	0.0891461	0.377771	FALSE	NA	0.158153	0.116055	FALSE
HMGCL	1p36.11	2	0.197214	0.0492175	FALSE	NA	0.161123	0.109276	FALSE
FUCA1	1p36.11	2	0.0270889	0.789059	FALSE	NA	0.00839552	0.93393	FALSE
CNR2	1p36.11	2	NA	NA	FALSE	NA	NA	NA	FALSE
MIR378F	1p36.11	2	NA	NA	FALSE	NA	NA	NA	FALSE
PNRC2	1p36.11	2	NA	NA	FALSE	NA	NA	NA	FALSE
SRSF10	1p36.11	2	0.28541	0.00399779	FALSE	NA	-0.0639896	0.527061	FALSE
MYOM3	1p36.11	2	NA	NA	FALSE	NA	NA	NA	FALSE
IL22RA1	1p36.11	2	NA	NA	FALSE	NA	NA	NA	FALSE
LOC284632	1p36.11	2	NA	NA	FALSE	NA	NA	NA	FALSE
GRHL3	1p36.11	2	NA	NA	FALSE	NA	NA	NA	FALSE
NIPAL3	1p36.11	2	NA	NA	FALSE	NA	NA	NA	FALSE
RCAN3AS	1p36.11	2	NA	NA	FALSE	NA	NA	NA	FALSE
RCAN3	1p36.11	2	NA	NA	FALSE	NA	NA	NA	FALSE
SRRM1	1p36.11	2	0.284119	0.00417327	FALSE	NA	0.0124343	0.902278	FALSE
CLIC4	1p36.11	2	0.0212378	0.833877	FALSE	NA	0.00256846	0.979766	FALSE
RUNX3	1p36.11	2	0.0382809	0.70533	FALSE	NA	NA	NA	FALSE
SYF2	1p36.11	2	0.243536	0.0146214	FALSE	NA	NA	NA	FALSE
RHD	1p36.11	2	NA	NA	FALSE	NA	NA	NA	FALSE
TMEM50A	1p36.11	1	0.301161	0.0023286	FALSE	NA	NA	NA	FALSE
RHCE	1p36.11	1	NA	NA	FALSE	NA	NA	NA	FALSE
TMEM57	1p36.11	1	NA	NA	FALSE	NA	NA	NA	FALSE
LDLRAP1	1p36.11	1	0.201608	0.044279	FALSE	NA	0.228631	0.0221396	FALSE
MAN1C1	1p36.11	1	-0.0406759	0.687823	FALSE	NA	NA	NA	FALSE
SEPN1	1p36.11	1	NA	NA	FALSE	NA	NA	NA	FALSE
LOC646471	1p36.11	1	NA	NA	FALSE	NA	NA	NA	FALSE
PAQR7	1p36.11	1	NA	NA	FALSE	NA	NA	NA	FALSE
STMN1	1p36.11	1	0.209602	0.0363514	FALSE	NA	0.0796351	0.430936	FALSE
MIR3917	1p36.11	1	NA	NA	FALSE	NA	NA	NA	FALSE
PAFAH2	1p36.11	1	0.195793	0.0509079	FALSE	NA	NA	NA	FALSE
EXTL1	1p36.11	1	NA	NA	FALSE	NA	NA	NA	FALSE
SLC30A2	1p36.11	1	NA	NA	FALSE	NA	NA	NA	FALSE
TRIM63	1p36.11	1	NA	NA	FALSE	NA	NA	NA	FALSE
PDIK1L	1p36.11	1	NA	NA	FALSE	NA	NA	NA	FALSE
FAM110D	1p36.11	1	NA	NA	FALSE	NA	NA	NA	FALSE
ZNF593	1p36.11	1	NA	NA	FALSE	NA	NA	NA	FALSE
CNKSR1	1p36.11	1	0.115636	0.251932	FALSE	NA	NA	NA	FALSE
CATSPER4	1p36.11	1	NA	NA	FALSE	NA	NA	NA	FALSE
CEP85	1p36.11	1	0.182465	0.0692183	FALSE	NA	NA	NA	FALSE
SH3BGRL3	1p36.11	1	0.148918	0.139215	FALSE	NA	0.079155	0.433728	FALSE
UBXN11	1p36.11	1	NA	NA	FALSE	NA	NA	NA	FALSE
AIM1L	1p36.11	1	NA	NA	FALSE	NA	NA	NA	FALSE
CD52	1p36.11	1	NA	NA	FALSE	NA	NA	NA	FALSE
ZNF683	1p36.11	1	NA	NA	FALSE	NA	NA	NA	FALSE
LIN28A	1p36.11	1	NA	NA	FALSE	NA	NA	NA	FALSE
DHDDS	1p36.11	1	NA	NA	FALSE	NA	NA	NA	FALSE
HMGN2	1p36.11	1	0.151181	0.133241	FALSE	NA	NA	NA	FALSE
RPS6KA1	1p36.11	1	0.220314	0.0276245	FALSE	NA	NA	NA	FALSE
MIR1976	1p36.11	1	NA	NA	FALSE	NA	NA	NA	FALSE
ARID1A	1p36.11	1	0.230341	0.021136	FALSE	NA	0.262279	0.00838565	FALSE
PIGV	1p36.11	1	NA	NA	FALSE	NA	NA	NA	FALSE
ZDHHC18	1p36.11	1	0.229663	0.0215293	FALSE	NA	NA	NA	FALSE
SFN	1p36.11	1	0.186233	0.0635706	FALSE	NA	0.116008	0.2504	FALSE
GPN2	1p36.11	1	NA	NA	FALSE	NA	NA	NA	FALSE
GPATCH3	1p36.11	1	NA	NA	FALSE	NA	NA	NA	FALSE
NR0B2	1p36.11	1	NA	NA	FALSE	NA	NA	NA	FALSE
NUDC	1p36.11	1	0.167041	0.0966926	FALSE	NA	0.069751	0.490457	FALSE
TRNP1	1p36.11	1	NA	NA	FALSE	NA	NA	NA	FALSE
FAM46B	1p36.11	1	NA	NA	FALSE	NA	NA	NA	FALSE
SLC9A1	1p36.11	1	0.00111621	0.991206	FALSE	NA	NA	NA	FALSE
WDTC1	1p36.11	1	0.187049	0.0623982	FALSE	NA	NA	NA	FALSE
TMEM222	1p36.11	1	0.0474269	0.639377	FALSE	NA	NA	NA	FALSE
SYTL1	1p36.11	1	0.0939956	0.352268	FALSE	NA	0.115696	0.251686	FALSE
MAP3K6	1p36.11	1	0.170015	0.0908152	FALSE	NA	NA	NA	FALSE
FCN3	1p36.11	1	NA	NA	FALSE	NA	NA	NA	FALSE
CD164L2	1p36.11	1	NA	NA	FALSE	NA	NA	NA	FALSE
GPR3	1p36.11	1	NA	NA	FALSE	NA	NA	NA	FALSE
WASF2	1p36.11	1	0.180796	0.071846	FALSE	NA	-0.0278452	0.783313	FALSE
AHDC1	1p36.11	1	0.118492	0.240329	FALSE	NA	NA	NA	FALSE
FGR	1p35.3	1	0.0389533	0.700399	FALSE	NA	NA	NA	FALSE
IFI6	1p35.3	1	NA	NA	FALSE	NA	NA	NA	FALSE
FAM76A	1p35.3	1	NA	NA	FALSE	NA	NA	NA	FALSE
STX12	1p35.3	1	0.137378	0.17289	FALSE	NA	0.0845678	0.402848	FALSE
PPP1R8	1p35.3	1	0.323334	0.00103329	FALSE	NA	NA	NA	FALSE
SCARNA1	1p35.3	1	NA	NA	FALSE	NA	NA	NA	FALSE
RPA2	1p35.3	1	0.278879	0.00495879	FALSE	NA	0.165517	0.0998178	FALSE
SMPDL3B	1p35.3	1	NA	NA	FALSE	NA	NA	NA	FALSE
XKR8	1p35.3	1	NA	NA	FALSE	NA	NA	NA	FALSE
EYA3	1p35.3	1	0.335592	0.000641872	FALSE	NA	NA	NA	FALSE
PTAFR	1p35.3	1	0.0828817	0.412325	FALSE	NA	NA	NA	FALSE
DNAJC8	1p35.3	1	0.312077	0.00157297	FALSE	NA	0.142515	0.157226	FALSE
ATPIF1	1p35.3	1	NA	NA	FALSE	NA	NA	NA	FALSE
SESN2	1p35.3	1	NA	NA	FALSE	NA	NA	NA	FALSE
MED18	1p35.3	1	0.126837	0.208568	FALSE	NA	NA	NA	FALSE
PHACTR4	1p35.3	1	0.308499	0.00179177	FALSE	NA	NA	NA	FALSE
RCC1	1p35.3	1	0.259171	0.00922023	FALSE	NA	0.205539	0.0402175	FALSE
SNHG3	1p35.3	1	NA	NA	FALSE	NA	NA	NA	FALSE
TRNAU1AP	1p35.3	1	0.283891	0.00420505	FALSE	NA	NA	NA	FALSE
SNHG12	1p35.3	1	NA	NA	FALSE	NA	NA	NA	FALSE
SNORA16A	1p35.3	1	NA	NA	FALSE	NA	NA	NA	FALSE
SNORA44	1p35.3	1	NA	NA	FALSE	NA	NA	NA	FALSE
SNORA61	1p35.3	1	NA	NA	FALSE	NA	NA	NA	FALSE
SNORD99	1p35.3	1	NA	NA	FALSE	NA	NA	NA	FALSE
RAB42	1p35.3	1	NA	NA	FALSE	NA	NA	NA	FALSE
TAF12	1p35.3	1	0.267015	0.00724169	FALSE	NA	NA	NA	FALSE
RNU11	1p35.3	1	NA	NA	FALSE	NA	NA	NA	FALSE
GMEB1	1p35.3	1	0.170354	0.0901635	FALSE	NA	NA	NA	FALSE
YTHDF2	1p35.3	1	0.323077	0.00104344	FALSE	2	NA	NA	FALSE
OPRD1	1p35.3	1	NA	NA	FALSE	2	NA	NA	FALSE
EPB41	1p35.3	1	0.170664	0.0895717	FALSE	2	0.20902	0.0368854	FALSE
TMEM200B	1p35.3	1	NA	NA	FALSE	2	NA	NA	FALSE
SRSF4	1p35.3	1	0.333433	0.000699005	FALSE	2	0.0189756	0.851357	FALSE
MECR	1p35.3	2	0.168813	0.093157	FALSE	1	NA	NA	FALSE
PTPRU	1p35.3	1	0.138021	0.170869	FALSE	NA	NA	NA	FALSE
MATN1	1p35.2	6	NA	NA	FALSE	NA	NA	NA	FALSE
LAPTM5	1p35.2	6	NA	NA	FALSE	NA	NA	NA	FALSE
MIR4420	1p35.2	6	NA	NA	FALSE	NA	NA	NA	FALSE
SDC3	1p35.2	6	0.0799232	0.429266	FALSE	NA	NA	NA	FALSE
PUM1	1p35.2	6	0.307188	0.00187854	FALSE	NA	NA	NA	FALSE
SNORD103A	1p35.2	6	NA	NA	FALSE	NA	NA	NA	FALSE
NKAIN1	1p35.2	6	NA	NA	FALSE	NA	NA	NA	FALSE
SNRNP40	1p35.2	6	NA	NA	FALSE	NA	NA	NA	FALSE
ZCCHC17	1p35.2	7	0.134743	0.181356	FALSE	NA	NA	NA	FALSE
FABP3	1p35.2	7	0.0550831	0.586222	FALSE	NA	0.0318507	0.753079	FALSE
SERINC2	1p35.2	7	NA	NA	FALSE	NA	NA	NA	FALSE
TINAGL1	1p35.2	7	0.0601785	0.552005	FALSE	NA	-0.107237	0.288255	FALSE
HCRTR1	1p35.2	7	NA	NA	FALSE	NA	NA	NA	FALSE
PEF1	1p35.2	7	0.171929	0.0871852	FALSE	NA	0.220368	0.0275851	FALSE
COL16A1	1p35.2	7	0.00793417	0.937553	FALSE	NA	NA	NA	FALSE
MIR4254	1p35.2	7	NA	NA	FALSE	NA	NA	NA	FALSE
SPOCD1	1p35.2	7	NA	NA	FALSE	NA	NA	NA	FALSE
PTP4A2	1p35.2	7	0.145306	0.149173	FALSE	NA	NA	NA	FALSE
KHDRBS1	1p35.2	7	0.277024	0.00526691	FALSE	NA	0.182846	0.0686288	FALSE
TMEM39B	1p35.2	7	NA	NA	FALSE	NA	NA	NA	FALSE
KPNA6	1p35.2	7	0.323561	0.00102443	FALSE	NA	0.229689	0.0215141	FALSE
TXLNA	1p35.2	7	0.270176	0.00655697	FALSE	NA	0.109068	0.280056	FALSE
CCDC28B	1p35.2	7	NA	NA	FALSE	NA	NA	NA	FALSE
IQCC	1p35.2	7	NA	NA	FALSE	NA	NA	NA	FALSE
DCDC2B	1p35.2	7	NA	NA	FALSE	NA	NA	NA	FALSE
TMEM234	1p35.2	7	NA	NA	FALSE	NA	NA	NA	FALSE
EIF3I	1p35.2	7	0.260801	0.00877377	FALSE	NA	-0.0643376	0.524811	FALSE
MTMR9LP	1p35.2	7	NA	NA	FALSE	NA	NA	NA	FALSE
FAM167B	1p35.2	7	NA	NA	FALSE	NA	NA	NA	FALSE
LCK	1p35.2	7	-0.00306084	0.975889	FALSE	NA	NA	NA	FALSE
HDAC1	1p35.2	7	0.317667	0.00127931	FALSE	NA	0.178981	0.0747941	FALSE
MARCKSL1	1p35.1	7	-0.0550771	0.586263	FALSE	NA	NA	NA	FALSE
BSDC1	1p35.1	7	0.251637	0.011553	FALSE	NA	NA	NA	FALSE
TSSK3	1p35.1	7	NA	NA	FALSE	NA	NA	NA	FALSE
ZBTB8B	1p35.1	7	NA	NA	FALSE	NA	NA	NA	FALSE
ZBTB8A	1p35.1	7	NA	NA	FALSE	NA	NA	NA	FALSE
ZBTB8OS	1p35.1	6	0.124282	0.217957	FALSE	NA	NA	NA	FALSE
RBBP4	1p35.1	6	0.381562	8.96901e-05	FALSE	NA	0.185277	0.064966	FALSE
SYNC	1p35.1	6	-0.0652503	0.518936	FALSE	NA	NA	NA	FALSE
KIAA1522	1p35.1	6	0.13631	0.176284	FALSE	NA	NA	NA	FALSE
YARS	1p35.1	6	NA	NA	FALSE	NA	NA	NA	FALSE
S100PBP	1p35.1	6	NA	NA	FALSE	NA	NA	NA	FALSE
FNDC5	1p35.1	6	NA	NA	FALSE	NA	NA	NA	FALSE
HPCA	1p35.1	6	NA	NA	FALSE	NA	NA	NA	FALSE
TMEM54	1p35.1	6	NA	NA	FALSE	NA	NA	NA	FALSE
RNF19B	1p35.1	6	NA	NA	FALSE	NA	NA	NA	FALSE
AK2	1p35.1	6	0.332234	0.000732725	FALSE	NA	0.207447	0.0383607	FALSE
TRIM62	1p35.1	6	NA	NA	FALSE	NA	NA	NA	FALSE
ZNF362	1p35.1	6	0.224174	0.0249501	FALSE	NA	NA	NA	FALSE
PHC2	1p35.1	6	0.0624293	0.537204	FALSE	NA	NA	NA	FALSE
MIR3605	1p35.1	6	NA	NA	FALSE	NA	NA	NA	FALSE
ZSCAN20	1p35.1	6	NA	NA	FALSE	NA	NA	NA	FALSE
CSMD2	1p35.1	6	NA	NA	FALSE	NA	NA	NA	FALSE
HMGB4	1p35.1	6	NA	NA	FALSE	NA	NA	NA	FALSE
C1orf94	1p35.1	6	NA	NA	FALSE	NA	NA	NA	FALSE
GJB5	1p34.3	6	NA	NA	FALSE	NA	NA	NA	FALSE
GJB4	1p34.3	6	NA	NA	FALSE	NA	NA	NA	FALSE
GJB3	1p34.3	6	0.28808	0.00365542	FALSE	NA	NA	NA	FALSE
GJA4	1p34.3	6	NA	NA	FALSE	NA	NA	NA	FALSE
DLGAP3	1p34.3	6	NA	NA	FALSE	NA	NA	NA	FALSE
LOC653160	1p34.3	6	NA	NA	FALSE	NA	NA	NA	FALSE
ZMYM6	1p34.3	6	NA	NA	FALSE	NA	NA	NA	FALSE
ZMYM1	1p34.3	6	0.227475	0.0228414	FALSE	NA	NA	NA	FALSE
SFPQ	1p34.3	6	0.342293	0.000490644	FALSE	NA	0.0915974	0.364743	FALSE
ZMYM4	1p34.3	6	0.264517	0.00782652	FALSE	NA	NA	NA	FALSE
KIAA0319L	1p34.3	6	0.105437	0.296472	FALSE	NA	NA	NA	FALSE
NCDN	1p34.3	6	0.0021786	0.982837	FALSE	NA	NA	NA	FALSE
TFAP2E	1p34.3	6	NA	NA	FALSE	NA	NA	NA	FALSE
PSMB2	1p34.3	6	0.278339	0.00504676	FALSE	NA	0.121672	0.227854	FALSE
C1orf216	1p34.3	6	NA	NA	FALSE	NA	NA	NA	FALSE
CLSPN	1p34.3	6	0.209806	0.0361655	FALSE	NA	NA	NA	FALSE
ADPRHL2	1p34.3	6	NA	NA	FALSE	NA	NA	NA	FALSE
TEKT2	1p34.3	6	NA	NA	FALSE	NA	NA	NA	FALSE
COL8A2	1p34.3	6	0.00426118	0.966438	FALSE	NA	NA	NA	FALSE
TRAPPC3	1p34.3	6	0.270291	0.00653322	FALSE	NA	0.198781	0.0474063	FALSE
MAP7D1	1p34.3	6	0.206223	0.0395435	FALSE	NA	NA	NA	FALSE
THRAP3	1p34.3	6	0.308732	0.00177673	FALSE	NA	0.0557554	0.581652	FALSE
SH3D21	1p34.3	6	NA	NA	FALSE	NA	NA	NA	FALSE
STK40	1p34.3	6	0.0789939	0.434668	FALSE	NA	NA	NA	FALSE
LSM10	1p34.3	6	NA	NA	FALSE	NA	NA	NA	FALSE
OSCP1	1p34.3	6	0.0587296	0.561636	FALSE	NA	NA	NA	FALSE
MRPS15	1p34.3	6	0.247118	0.0131867	FALSE	NA	NA	NA	FALSE
CSF3R	1p34.3	6	NA	NA	FALSE	NA	NA	NA	FALSE
GRIK3	1p34.3	6	NA	NA	FALSE	NA	NA	NA	FALSE
MIR4255	1p34.3	6	NA	NA	FALSE	NA	NA	NA	FALSE
ZC3H12A	1p34.3	6	0.086652	0.391312	FALSE	NA	NA	NA	FALSE
MEAF6	1p34.3	6	0.2663	0.00740503	FALSE	NA	NA	NA	FALSE
SNIP1	1p34.3	6	0.29025	0.00339673	FALSE	NA	NA	NA	FALSE
DNALI1	1p34.3	6	NA	NA	FALSE	NA	NA	NA	FALSE
GNL2	1p34.3	6	0.266388	0.00738479	FALSE	NA	NA	NA	FALSE
RSPO1	1p34.3	6	NA	NA	FALSE	NA	NA	NA	FALSE
C1orf109	1p34.3	6	0.37097	0.000144948	FALSE	NA	NA	NA	FALSE
CDCA8	1p34.3	6	0.212075	0.0341546	FALSE	NA	NA	NA	FALSE
EPHA10	1p34.3	6	NA	NA	FALSE	NA	NA	NA	FALSE
MANEAL	1p34.3	6	NA	NA	FALSE	NA	NA	NA	FALSE
C1orf122	1p34.3	6	0.0659763	0.514286	FALSE	NA	NA	NA	FALSE
MTF1	1p34.3	5	NA	NA	FALSE	NA	NA	NA	FALSE
YRDC	1p34.3	6	0.296584	0.00273299	FALSE	NA	NA	NA	FALSE
INPP5B	1p34.3	5	0.427468	9.17476e-06	TRUE	NA	NA	NA	FALSE
SF3A3	1p34.3	5	0.304974	0.00203379	FALSE	NA	0.0300443	0.76667	FALSE
FHL3	1p34.3	6	0.0344136	0.733924	FALSE	NA	NA	NA	FALSE
POU3F1	1p34.3	6	NA	NA	FALSE	NA	NA	NA	FALSE
MIR3659	1p34.3	6	NA	NA	FALSE	NA	NA	NA	FALSE
RRAGC	1p34.3	6	0.456588	1.80025e-06	TRUE	NA	0.284413	0.00413276	FALSE
GJA9-MYCBP	1p34.3	6	NA	NA	FALSE	NA	NA	NA	FALSE
MYCBP	1p34.3	6	0.261991	0.00846021	FALSE	NA	0.149243	0.138345	FALSE
GJA9	1p34.3	6	NA	NA	FALSE	NA	NA	NA	FALSE
RHBDL2	1p34.3	7	0.191607	0.0561704	FALSE	NA	NA	NA	FALSE
AKIRIN1	1p34.3	7	NA	NA	FALSE	NA	NA	NA	FALSE
NDUFS5	1p34.3	7	0.125705	0.212693	FALSE	NA	0.0733583	0.468244	FALSE
MACF1	1p34.3	7	0.198175	0.0481001	FALSE	NA	0.079456	0.431976	FALSE
KIAA0754	1p34.3	7	NA	NA	FALSE	NA	NA	NA	FALSE
BMP8A	1p34.3	7	0.155443	0.122518	FALSE	NA	NA	NA	FALSE
PPIEL	1p34.3	7	NA	NA	FALSE	NA	NA	NA	FALSE
PABPC4	1p34.3	7	0.130758	0.194728	FALSE	NA	0.105551	0.295947	FALSE
SNORA55	1p34.3	7	NA	NA	FALSE	NA	NA	NA	FALSE
HEYL	1p34.2	5	NA	NA	FALSE	NA	NA	NA	FALSE
NT5C1A	1p34.2	5	NA	NA	FALSE	NA	NA	NA	FALSE
HPCAL4	1p34.2	6	NA	NA	FALSE	NA	NA	NA	FALSE
PPIE	1p34.2	6	0.293109	0.00308107	FALSE	NA	0.198391	0.0478519	FALSE
BMP8B	1p34.2	6	NA	NA	FALSE	NA	NA	NA	FALSE
OXCT2	1p34.2	6	NA	NA	FALSE	1	NA	NA	FALSE
TRIT1	1p34.2	6	0.261733	0.00852741	FALSE	1	NA	NA	FALSE
MFSD2A	1p34.2	6	NA	NA	FALSE	1	NA	NA	FALSE
CAP1	1p34.2	6	0.194322	0.0527091	FALSE	1	0.104591	0.300387	FALSE
PPT1	1p34.2	4	0.173522	0.0842533	FALSE	1	0.0540755	0.593101	FALSE
RLF	1p34.2	4	0.293962	0.00299215	FALSE	1	NA	NA	FALSE
TMCO2	1p34.2	4	NA	NA	FALSE	1	NA	NA	FALSE
ZMPSTE24	1p34.2	4	0.104544	0.300606	FALSE	1	0.0677414	0.50307	FALSE
COL9A2	1p34.2	4	NA	NA	FALSE	1	NA	NA	FALSE
SMAP2	1p34.2	4	0.13172	0.191438	FALSE	1	0.0235147	0.816365	FALSE
ZNF684	1p34.2	4	NA	NA	FALSE	NA	NA	NA	FALSE
RIMS3	1p34.2	6	NA	NA	FALSE	1	NA	NA	FALSE
NFYC	1p34.2	6	0.3769	0.000111016	FALSE	1	NA	NA	FALSE
MIR30C1	1p34.2	6	NA	NA	FALSE	1	NA	NA	FALSE
MIR30E	1p34.2	6	NA	NA	FALSE	1	NA	NA	FALSE
KCNQ4	1p34.2	6	NA	NA	FALSE	1	NA	NA	FALSE
CITED4	1p34.2	6	0.0441844	0.662473	FALSE	1	NA	NA	FALSE
SLFNL1	1p34.2	6	NA	NA	FALSE	1	NA	NA	FALSE
SCMH1	1p34.2	6	NA	NA	FALSE	1	NA	NA	FALSE
EDN2	1p34.2	6	NA	NA	FALSE	1	NA	NA	FALSE
HIVEP3	1p34.2	6	NA	NA	FALSE	1	NA	NA	FALSE
GUCA2A	1p34.2	5	NA	NA	FALSE	1	NA	NA	FALSE
GUCA2B	1p34.2	6	NA	NA	FALSE	1	NA	NA	FALSE
FOXJ3	1p34.2	5	0.401454	3.47913e-05	TRUE	1	NA	NA	FALSE
RIMKLA	1p34.2	6	NA	NA	FALSE	1	NA	NA	FALSE
ZMYND12	1p34.2	6	NA	NA	FALSE	1	NA	NA	FALSE
PPCS	1p34.2	6	0.256776	0.00991244	FALSE	1	NA	NA	FALSE
CCDC30	1p34.2	6	NA	NA	FALSE	1	NA	NA	FALSE
PPIH	1p34.2	6	0.269079	0.00678772	FALSE	1	0.210071	0.0359259	FALSE
YBX1	1p34.2	6	0.37055	0.000147684	FALSE	1	0.166042	0.0987321	FALSE
CLDN19	1p34.2	6	NA	NA	FALSE	1	NA	NA	FALSE
C1orf50	1p34.2	6	0.121415	0.228842	FALSE	1	NA	NA	FALSE
LOC100129924	1p34.2	6	NA	NA	FALSE	1	NA	NA	FALSE
ERMAP	1p34.2	6	NA	NA	FALSE	1	NA	NA	FALSE
ZNF691	1p34.2	6	0.256342	0.0100427	FALSE	1	NA	NA	FALSE
SLC2A1	1p34.2	6	0.162934	0.105298	FALSE	1	0.218845	0.028704	FALSE
FAM183A	1p34.2	5	NA	NA	FALSE	1	NA	NA	FALSE
EBNA1BP2	1p34.2	5	0.305053	0.00202806	FALSE	1	0.0295523	0.770385	FALSE
TMEM125	1p34.2	5	NA	NA	FALSE	1	NA	NA	FALSE
C1orf210	1p34.2	5	NA	NA	FALSE	1	NA	NA	FALSE
TIE1	1p34.2	5	NA	NA	FALSE	1	NA	NA	FALSE
MPL	1p34.2	5	NA	NA	FALSE	1	NA	NA	FALSE
CDC20	1p34.2	5	0.251728	0.0115218	FALSE	1	NA	NA	FALSE
ELOVL1	1p34.2	5	0.308714	0.00177783	FALSE	1	NA	NA	FALSE
MED8	1p34.2	5	0.307676	0.00184579	FALSE	1	NA	NA	FALSE
SZT2	1p34.2	5	0.229888	0.0213979	FALSE	1	NA	NA	FALSE
HYI	1p34.2	5	NA	NA	FALSE	1	NA	NA	FALSE
PTPRF	1p34.2	5	0.222014	0.0264179	FALSE	1	0.285734	0.00395471	FALSE
KDM4A	1p34.2	5	0.277506	0.00518529	FALSE	1	NA	NA	FALSE
ST3GAL3	1p34.1	5	NA	NA	FALSE	1	NA	NA	FALSE
ARTN	1p34.1	5	NA	NA	FALSE	1	NA	NA	FALSE
IPO13	1p34.1	5	0.293528	0.0030371	FALSE	1	NA	NA	FALSE
ATP6V0B	1p34.1	5	NA	NA	FALSE	1	NA	NA	FALSE
DPH2	1p34.1	5	0.344552	0.000447556	FALSE	1	NA	NA	FALSE
B4GALT2	1p34.1	5	NA	NA	FALSE	1	NA	NA	FALSE
CCDC24	1p34.1	5	NA	NA	FALSE	1	NA	NA	FALSE
SLC6A9	1p34.1	5	0.219337	0.0283383	FALSE	1	NA	NA	FALSE
KLF17	1p34.1	5	NA	NA	FALSE	1	NA	NA	FALSE
DMAP1	1p34.1	5	0.358976	0.000244778	FALSE	1	NA	NA	FALSE
ERI3	1p34.1	3	0.244977	0.014029	FALSE	1	NA	NA	FALSE
RNF220	1p34.1	5	0.29973	0.00244884	FALSE	1	NA	NA	FALSE
TMEM53	1p34.1	5	NA	NA	FALSE	1	NA	NA	FALSE
C1orf228	1p34.1	5	NA	NA	FALSE	1	NA	NA	FALSE
RNU5F-1	1p34.1	5	NA	NA	FALSE	1	NA	NA	FALSE
RNU5D-1	1p34.1	5	NA	NA	FALSE	1	NA	NA	FALSE
KIF2C	1p34.1	5	0.25662	0.00995908	FALSE	1	NA	NA	FALSE
RPS8	1p34.1	5	0.209855	0.0361214	FALSE	1	0.0711979	0.481481	FALSE
SNORD38A	1p34.1	5	NA	NA	FALSE	1	NA	NA	FALSE
SNORD38B	1p34.1	5	NA	NA	FALSE	1	NA	NA	FALSE
SNORD46	1p34.1	5	NA	NA	FALSE	1	NA	NA	FALSE
SNORD55	1p34.1	5	NA	NA	FALSE	1	NA	NA	FALSE
BEST4	1p34.1	5	NA	NA	FALSE	1	NA	NA	FALSE
BTBD19	1p34.1	5	NA	NA	FALSE	1	NA	NA	FALSE
PLK3	1p34.1	5	NA	NA	FALSE	1	NA	NA	FALSE
TCTEX1D4	1p34.1	5	NA	NA	FALSE	1	NA	NA	FALSE
PTCH2	1p34.1	5	NA	NA	FALSE	1	NA	NA	FALSE
EIF2B3	1p34.1	5	0.284006	0.00418906	FALSE	1	NA	NA	FALSE
HECTD3	1p34.1	5	0.284553	0.00411359	FALSE	1	-0.0395151	0.696289	FALSE
UROD	1p34.1	5	0.134882	0.180902	FALSE	1	0.246219	0.0135349	FALSE
ZSWIM5	1p34.1	4	NA	NA	FALSE	1	NA	NA	FALSE
HPDL	1p34.1	4	0.141412	0.160498	FALSE	1	NA	NA	FALSE
MUTYH	1p34.1	4	NA	NA	FALSE	1	NA	NA	FALSE
TESK2	1p34.1	4	0.358061	0.000254541	FALSE	1	NA	NA	FALSE
TOE1	1p34.1	4	0.327812	0.00087032	FALSE	1	NA	NA	FALSE
MMACHC	1p34.1	4	NA	NA	FALSE	1	NA	NA	FALSE
PRDX1	1p34.1	4	0.260815	0.00877013	FALSE	1	0.212081	0.0341488	FALSE
AKR1A1	1p34.1	4	0.219589	0.0281525	FALSE	1	0.0308906	0.760293	FALSE
NASP	1p34.1	3	0.320388	0.00115524	FALSE	1	0.241039	0.0156996	FALSE
CCDC17	1p34.1	3	NA	NA	FALSE	1	NA	NA	FALSE
GPBP1L1	1p34.1	3	0.473729	6.41944e-07	TRUE	1	NA	NA	FALSE
RPS15AP10	1p34.1	3	NA	NA	FALSE	1	NA	NA	FALSE
IPP	1p34.1	3	NA	NA	FALSE	1	NA	NA	FALSE
TMEM69	1p34.1	3	0.364229	0.000195075	FALSE	1	NA	NA	FALSE
MAST2	1p34.1	4	NA	NA	FALSE	1	NA	NA	FALSE
PIK3R3	1p34.1	4	NA	NA	FALSE	1	NA	NA	FALSE
TSPAN1	1p34.1	4	-0.0698594	0.489782	FALSE	1	NA	NA	FALSE
POMGNT1	1p34.1	4	0.170189	0.0904806	FALSE	1	NA	NA	FALSE
LURAP1	1p34.1	4	NA	NA	FALSE	1	NA	NA	FALSE
RAD54L	1p34.1	4	NA	NA	FALSE	1	NA	NA	FALSE
LRRC41	1p34.1	4	0.115025	0.254462	FALSE	1	NA	NA	FALSE
UQCRH	1p33	4	0.18056	0.0722237	FALSE	1	0.155635	0.122051	FALSE
NSUN4	1p33	4	0.25177	0.0115076	FALSE	1	NA	NA	FALSE
FAAH	1p33	4	-0.0475032	0.638838	FALSE	1	NA	NA	FALSE
DMBX1	1p33	4	NA	NA	FALSE	1	NA	NA	FALSE
KNCN	1p33	4	NA	NA	FALSE	1	NA	NA	FALSE
MKNK1	1p33	4	0.253438	0.0109528	FALSE	1	NA	NA	FALSE
MOB3C	1p33	4	0.0679392	0.501821	FALSE	1	NA	NA	FALSE
ATPAF1	1p33	4	0.201758	0.0441184	FALSE	1	NA	NA	FALSE
CYP4B1	1p33	4	NA	NA	FALSE	1	NA	NA	FALSE
CYP4Z2P	1p33	4	NA	NA	FALSE	1	NA	NA	FALSE
CYP4A11	1p33	4	NA	NA	FALSE	1	NA	NA	FALSE
CYP4X1	1p33	4	0.0747267	0.459964	FALSE	1	NA	NA	FALSE
CYP4Z1	1p33	4	NA	NA	FALSE	1	NA	NA	FALSE
CYP4A22	1p33	4	NA	NA	FALSE	1	NA	NA	FALSE
PDZK1IP1	1p33	4	NA	NA	FALSE	1	NA	NA	FALSE
TAL1	1p33	4	NA	NA	FALSE	1	NA	NA	FALSE
STIL	1p33	4	NA	NA	FALSE	1	NA	NA	FALSE
CMPK1	1p33	4	0.233453	0.0194093	FALSE	1	0.242011	0.0152721	FALSE
FOXE3	1p33	4	NA	NA	FALSE	1	NA	NA	FALSE
FOXD2	1p33	4	NA	NA	FALSE	1	NA	NA	FALSE
SLC5A9	1p33	2	NA	NA	FALSE	1	NA	NA	FALSE
SPATA6	1p33	2	NA	NA	FALSE	1	NA	NA	FALSE
AGBL4	1p33	2	NA	NA	FALSE	1	NA	NA	FALSE
BEND5	1p33	2	NA	NA	FALSE	1	NA	NA	FALSE
ELAVL4	1p33	3	NA	NA	FALSE	1	NA	NA	FALSE
DMRTA2	1p32.3	5	NA	NA	FALSE	NA	NA	NA	FALSE
FAF1	1p32.3	5	0.345646	0.000427947	FALSE	NA	0.190466	0.0576792	FALSE
CDKN2C	1p32.3	1	0.175404	0.0808893	FALSE	1	NA	NA	FALSE
C1orf185	1p32.3	1	NA	NA	FALSE	1	NA	NA	FALSE
RNF11	1p32.3	1	0.206735	0.0390454	FALSE	1	NA	NA	FALSE
TTC39A	1p32.3	1	0.128248	0.203512	FALSE	1	NA	NA	FALSE
EPS15	1p32.3	1	0.140874	0.162109	FALSE	1	0.109976	0.276049	FALSE
OSBPL9	1p32.3	1	0.15717	0.118368	FALSE	1	0.120971	0.230561	FALSE
MIR761	1p32.3	1	NA	NA	FALSE	1	NA	NA	FALSE
RAB3B	1p32.3	1	-0.11003	0.275809	FALSE	1	NA	NA	FALSE
TXNDC12	1p32.3	1	0.116248	0.249414	FALSE	1	0.195535	0.0512202	FALSE
KTI12	1p32.3	1	0.129096	0.200513	FALSE	1	NA	NA	FALSE
BTF3L4	1p32.3	1	0.30929	0.00174114	FALSE	1	0.207413	0.0383935	FALSE
ZFYVE9	1p32.3	1	0.245299	0.0138993	FALSE	1	NA	NA	FALSE
CC2D1B	1p32.3	1	0.16987	0.0910951	FALSE	1	NA	NA	FALSE
ORC1	1p32.3	NA	NA	NA	FALSE	1	NA	NA	FALSE
PRPF38A	1p32.3	NA	0.557021	1.75942e-09	TRUE	1	0.0613951	0.543981	FALSE
ZCCHC11	1p32.3	NA	NA	NA	FALSE	1	NA	NA	FALSE
GPX7	1p32.3	1	0.0870118	0.389341	FALSE	1	NA	NA	FALSE
FAM159A	1p32.3	1	NA	NA	FALSE	1	NA	NA	FALSE
ZYG11B	1p32.3	5	0.359559	0.000238734	FALSE	NA	NA	NA	FALSE
ZYG11A	1p32.3	5	NA	NA	FALSE	NA	NA	NA	FALSE
ECHDC2	1p32.3	5	0.272975	0.0059993	FALSE	NA	NA	NA	FALSE
SCP2	1p32.3	5	0.237449	0.0173707	FALSE	NA	0.297265	0.00266913	FALSE
MIR5095	1p32.3	5	NA	NA	FALSE	NA	NA	NA	FALSE
PODN	1p32.3	6	-0.0184561	0.855382	FALSE	NA	NA	NA	FALSE
SLC1A7	1p32.3	6	NA	NA	FALSE	NA	NA	NA	FALSE
CPT2	1p32.3	6	0.141032	0.161634	FALSE	NA	0.0851079	0.399839	FALSE
C1orf123	1p32.3	6	NA	NA	FALSE	NA	NA	NA	FALSE
MAGOH	1p32.3	6	0.156405	0.120192	FALSE	NA	0.0265167	0.793415	FALSE
LOC100507564	1p32.3	6	NA	NA	FALSE	NA	NA	NA	FALSE
LRP8	1p32.3	6	0.158452	0.115357	FALSE	NA	NA	NA	FALSE
DMRTB1	1p32.3	6	NA	NA	FALSE	NA	NA	NA	FALSE
GLIS1	1p32.3	6	NA	NA	FALSE	NA	NA	NA	FALSE
YIPF1	1p32.3	6	0.170012	0.090822	FALSE	NA	NA	NA	FALSE
DIO1	1p32.3	6	NA	NA	FALSE	NA	NA	NA	FALSE
HSPB11	1p32.3	6	0.240943	0.0157426	FALSE	NA	NA	NA	FALSE
LRRC42	1p32.3	6	NA	NA	FALSE	NA	NA	NA	FALSE
LDLRAD1	1p32.3	6	NA	NA	FALSE	NA	NA	NA	FALSE
TMEM59	1p32.3	6	0.26437	0.0078624	FALSE	NA	NA	NA	FALSE
MIR4781	1p32.3	6	NA	NA	FALSE	NA	NA	NA	FALSE
TCEANC2	1p32.3	6	NA	NA	FALSE	NA	NA	NA	FALSE
CDCP2	1p32.3	6	NA	NA	FALSE	NA	NA	NA	FALSE
CYB5RL	1p32.3	6	NA	NA	FALSE	NA	NA	NA	FALSE
MRPL37	1p32.3	6	0.321375	0.00111298	FALSE	NA	NA	NA	FALSE
SSBP3	1p32.3	6	0.152888	0.128863	FALSE	NA	NA	NA	FALSE
ACOT11	1p32.3	2	0.0220694	0.827472	FALSE	NA	NA	NA	FALSE
FAM151A	1p32.3	2	NA	NA	FALSE	NA	NA	NA	FALSE
TTC4	1p32.3	2	0.267841	0.00705687	FALSE	NA	NA	NA	FALSE
PARS2	1p32.3	2	0.179123	0.0745605	FALSE	NA	NA	NA	FALSE
TTC22	1p32.3	2	0.169961	0.0909194	FALSE	NA	NA	NA	FALSE
DHCR24	1p32.3	2	0.244304	0.0143029	FALSE	NA	0.141352	0.160675	FALSE
TMEM61	1p32.3	2	NA	NA	FALSE	NA	NA	NA	FALSE
BSND	1p32.3	2	NA	NA	FALSE	NA	NA	NA	FALSE
PCSK9	1p32.3	2	0.0826111	0.413858	FALSE	NA	NA	NA	FALSE
USP24	1p32.3	2	0.319048	0.00121491	FALSE	NA	0.10875	0.28147	FALSE
LOC100507634	1p32.3	2	NA	NA	FALSE	NA	NA	NA	FALSE
MIR4422	1p32.3	2	NA	NA	FALSE	NA	NA	NA	FALSE
PRKAA2	1p32.2	2	NA	NA	FALSE	1	NA	NA	FALSE
C1orf168	1p32.2	2	NA	NA	FALSE	1	NA	NA	FALSE
C8A	1p32.2	2	NA	NA	FALSE	1	0.0664418	0.511315	FALSE
C8B	1p32.2	2	NA	NA	FALSE	1	0.0571928	0.571938	FALSE
DAB1	1p32.2	2	NA	NA	FALSE	NA	NA	NA	FALSE
OMA1	1p32.2	6	0.108015	0.284754	FALSE	NA	NA	NA	FALSE
TACSTD2	1p32.1	6	0.308237	0.00180879	FALSE	NA	NA	NA	FALSE
MYSM1	1p32.1	6	NA	NA	FALSE	NA	NA	NA	FALSE
JUN	1p32.1	6	0.155181	0.123158	FALSE	NA	NA	NA	FALSE
HSD52	1p32.1	6	NA	NA	FALSE	NA	NA	NA	FALSE
FGGY	1p32.1	6	0.161249	0.108995	FALSE	NA	NA	NA	FALSE
MIR4711	1p32.1	6	NA	NA	FALSE	NA	NA	NA	FALSE
HOOK1	1p32.1	6	0.254856	0.0104999	FALSE	NA	NA	NA	FALSE
CYP2J2	1p32.1	6	0.207332	0.038471	FALSE	NA	NA	NA	FALSE
C1orf87	1p32.1	6	NA	NA	FALSE	NA	NA	NA	FALSE
NFIA	1p31.3	6	0.20025	0.0457597	FALSE	NA	NA	NA	FALSE
TM2D1	1p31.3	4	0.194967	0.0519125	FALSE	NA	NA	NA	FALSE
L1TD1	1p31.3	6	NA	NA	FALSE	NA	NA	NA	FALSE
KANK4	1p31.3	6	NA	NA	FALSE	NA	NA	NA	FALSE
USP1	1p31.3	6	0.292382	0.00315871	FALSE	NA	NA	NA	FALSE
DOCK7	1p31.3	6	0.196782	0.0497265	FALSE	NA	NA	NA	FALSE
ANGPTL3	1p31.3	6	NA	NA	FALSE	NA	NA	NA	FALSE
ATG4C	1p31.3	6	0.252674	0.0112041	FALSE	NA	NA	NA	FALSE
LINC00466	1p31.3	11	NA	NA	FALSE	NA	NA	NA	FALSE
FOXD3	1p31.3	11	NA	NA	FALSE	NA	NA	NA	FALSE
ALG6	1p31.3	11	0.268621	0.00688629	FALSE	NA	NA	NA	FALSE
ITGB3BP	1p31.3	11	0.208896	0.0369997	FALSE	NA	NA	NA	FALSE
EFCAB7	1p31.3	11	NA	NA	FALSE	NA	NA	NA	FALSE
DLEU2L	1p31.3	11	NA	NA	FALSE	NA	NA	NA	FALSE
PGM1	1p31.3	11	0.282443	0.00441147	FALSE	NA	0.0684936	0.498329	FALSE
ROR1	1p31.3	11	-0.0770981	0.445807	FALSE	NA	NA	NA	FALSE
UBE2U	1p31.3	11	NA	NA	FALSE	NA	NA	NA	FALSE
CACHD1	1p31.3	11	0.00586087	0.95385	FALSE	NA	NA	NA	FALSE
MIR4794	1p31.3	11	NA	NA	FALSE	NA	NA	NA	FALSE
RAVER2	1p31.3	11	NA	NA	FALSE	NA	NA	NA	FALSE
JAK1	1p31.3	11	-0.0297334	0.769017	FALSE	NA	NA	NA	FALSE
MIR101-1	1p31.3	11	NA	NA	FALSE	NA	NA	NA	FALSE
MIR3671	1p31.3	11	NA	NA	FALSE	NA	NA	NA	FALSE
AK4	1p31.3	11	0.236805	0.0176863	FALSE	NA	0.241408	0.0155362	FALSE
DNAJC6	1p31.3	11	NA	NA	FALSE	NA	NA	NA	FALSE
LEPROT	1p31.3	11	0.0797052	0.430529	FALSE	NA	NA	NA	FALSE
LEPR	1p31.3	12	NA	NA	FALSE	NA	NA	NA	FALSE
PDE4B	1p31.3	10	-0.107519	0.286985	FALSE	NA	-0.0292714	0.772508	FALSE
SGIP1	1p31.3	8	NA	NA	FALSE	NA	NA	NA	FALSE
MIR3117	1p31.3	8	NA	NA	FALSE	NA	NA	NA	FALSE
TCTEX1D1	1p31.3	8	NA	NA	FALSE	NA	NA	NA	FALSE
INSL5	1p31.3	8	NA	NA	FALSE	NA	NA	NA	FALSE
WDR78	1p31.3	8	NA	NA	FALSE	NA	NA	NA	FALSE
MIER1	1p31.3	8	0.189144	0.0594693	FALSE	NA	NA	NA	FALSE
SLC35D1	1p31.3	8	0.287911	0.00367626	FALSE	NA	NA	NA	FALSE
C1orf141	1p31.3	8	NA	NA	FALSE	NA	NA	NA	FALSE
IL23R	1p31.3	8	NA	NA	FALSE	NA	NA	NA	FALSE
IL12RB2	1p31.3	7	NA	NA	FALSE	NA	NA	NA	FALSE
SERBP1	1p31.3	7	0.415037	1.75871e-05	TRUE	NA	0.193297	0.0539942	FALSE
GADD45A	1p31.3	8	NA	NA	FALSE	NA	NA	NA	FALSE
GNG12	1p31.3	8	0.204076	0.0416908	FALSE	NA	0.121166	0.229806	FALSE
DIRAS3	1p31.3	3	NA	NA	FALSE	NA	NA	NA	FALSE
WLS	1p31.3	3	0.0365996	0.717714	FALSE	NA	NA	NA	FALSE
MIR1262	1p31.3	3	NA	NA	FALSE	NA	NA	NA	FALSE
RPE65	1p31.3	3	NA	NA	FALSE	NA	NA	NA	FALSE
DEPDC1	1p31.3	3	NA	NA	FALSE	NA	NA	NA	FALSE
LRRC7	1p31.1	1	NA	NA	FALSE	NA	NA	NA	FALSE
PIN1P1	1p31.1	1	NA	NA	FALSE	NA	NA	NA	FALSE
LRRC40	1p31.1	1	0.053314	0.598324	FALSE	NA	0.0113014	0.911143	FALSE
SRSF11	1p31.1	1	0.220632	0.0273949	FALSE	NA	0.0573713	0.570737	FALSE
ANKRD13C	1p31.1	1	NA	NA	FALSE	NA	NA	NA	FALSE
HHLA3	1p31.1	1	NA	NA	FALSE	NA	NA	NA	FALSE
CTH	1p31.1	1	0.22514	0.0243162	FALSE	NA	NA	NA	FALSE
PTGER3	1p31.1	NA	NA	NA	FALSE	NA	NA	NA	FALSE
ZRANB2-AS1	1p31.1	NA	NA	NA	FALSE	NA	NA	NA	FALSE
ZRANB2	1p31.1	NA	0.218046	0.0293067	FALSE	NA	NA	NA	FALSE
MIR186	1p31.1	NA	NA	NA	FALSE	NA	NA	NA	FALSE
ZRANB2-AS2	1p31.1	NA	NA	NA	FALSE	NA	NA	NA	FALSE
NEGR1	1p31.1	NA	0.0444434	0.660616	FALSE	NA	NA	NA	FALSE
NEGR1-IT1	1p31.1	NA	NA	NA	FALSE	NA	NA	NA	FALSE
LRRIQ3	1p31.1	NA	NA	NA	FALSE	NA	NA	NA	FALSE
FPGT-TNNI3K	1p31.1	NA	NA	NA	FALSE	NA	NA	NA	FALSE
FPGT	1p31.1	NA	0.18452	0.0660899	FALSE	NA	NA	NA	FALSE
TNNI3K	1p31.1	NA	NA	NA	FALSE	NA	NA	NA	FALSE
CRYZ	1p31.1	NA	0.122076	0.2263	FALSE	NA	0.115392	0.252939	FALSE
TYW3	1p31.1	NA	NA	NA	FALSE	NA	NA	NA	FALSE
LHX8	1p31.1	NA	NA	NA	FALSE	NA	NA	NA	FALSE
SLC44A5	1p31.1	NA	NA	NA	FALSE	NA	NA	NA	FALSE
ACADM	1p31.1	NA	0.182413	0.0692986	FALSE	NA	0.155319	0.12282	FALSE
RABGGTB	1p31.1	NA	0.185912	0.0640361	FALSE	NA	-0.0129588	0.898178	FALSE
SNORD45C	1p31.1	NA	NA	NA	FALSE	NA	NA	NA	FALSE
MSH4	1p31.1	NA	NA	NA	FALSE	NA	NA	NA	FALSE
SNORD45A	1p31.1	NA	NA	NA	FALSE	NA	NA	NA	FALSE
SNORD45B	1p31.1	NA	NA	NA	FALSE	NA	NA	NA	FALSE
ASB17	1p31.1	NA	NA	NA	FALSE	NA	NA	NA	FALSE
ST6GALNAC3	1p31.1	NA	NA	NA	FALSE	NA	NA	NA	FALSE
ST6GALNAC5	1p31.1	NA	NA	NA	FALSE	NA	NA	NA	FALSE
PIGK	1p31.1	NA	0.118767	0.239232	FALSE	NA	-0.0206598	0.838336	FALSE
AK5	1p31.1	NA	NA	NA	FALSE	NA	NA	NA	FALSE
ZZZ3	1p31.1	NA	0.207378	0.038427	FALSE	NA	NA	NA	FALSE
USP33	1p31.1	1	0.167231	0.096309	FALSE	NA	NA	NA	FALSE
NEXN	1p31.1	1	-0.00867399	0.931744	FALSE	NA	NA	NA	FALSE
FUBP1	1p31.1	1	0.215217	0.0315253	FALSE	NA	0.186026	0.0638712	FALSE
DNAJB4	1p31.1	1	-0.00709526	0.944145	FALSE	NA	NA	NA	FALSE
GIPC2	1p31.1	1	0.27105	0.00637819	FALSE	NA	-0.0317966	0.753485	FALSE
MGC27382	1p31.1	1	NA	NA	FALSE	NA	NA	NA	FALSE
PTGFR	1p31.1	1	NA	NA	FALSE	NA	NA	NA	FALSE
IFI44L	1p31.1	1	-0.0529025	0.601155	FALSE	NA	NA	NA	FALSE
IFI44	1p31.1	1	0.0848973	0.401011	FALSE	NA	NA	NA	FALSE
TTLL7	1p31.1	1	NA	NA	FALSE	NA	NA	NA	FALSE
PRKACB	1p31.1	2	0.132182	0.189872	FALSE	NA	-0.0241924	0.81117	FALSE
SAMD13	1p31.1	2	NA	NA	FALSE	NA	NA	NA	FALSE
UOX	1p31.1	2	NA	NA	FALSE	NA	NA	NA	FALSE
DNASE2B	1p31.1	2	NA	NA	FALSE	NA	NA	NA	FALSE
RPF1	1p22.3	2	0.224563	0.024693	FALSE	NA	NA	NA	FALSE
GNG5	1p22.3	2	0.22472	0.0245906	FALSE	NA	-0.0243065	0.810296	FALSE
CTBS	1p22.3	2	0.025171	0.803682	FALSE	NA	0.056339	0.577699	FALSE
SSX2IP	1p22.3	2	NA	NA	FALSE	NA	NA	NA	FALSE
LPAR3	1p22.3	2	NA	NA	FALSE	NA	NA	NA	FALSE
MCOLN2	1p22.3	2	NA	NA	FALSE	NA	NA	NA	FALSE
MCOLN3	1p22.3	2	NA	NA	FALSE	NA	NA	NA	FALSE
WDR63	1p22.3	2	NA	NA	FALSE	NA	NA	NA	FALSE
MIR4423	1p22.3	2	NA	NA	FALSE	NA	NA	NA	FALSE
SYDE2	1p22.3	2	NA	NA	FALSE	NA	NA	NA	FALSE
C1orf52	1p22.3	2	0.270866	0.00641537	FALSE	NA	NA	NA	FALSE
BCL10	1p22.3	2	0.192633	0.0548407	FALSE	NA	NA	NA	FALSE
LOC646626	1p22.3	2	NA	NA	FALSE	NA	NA	NA	FALSE
DDAH1	1p22.3	2	0.0163884	0.871436	FALSE	NA	NA	NA	FALSE
CYR61	1p22.3	2	NA	NA	FALSE	NA	NA	NA	FALSE
ZNHIT6	1p22.3	2	0.315599	0.00138158	FALSE	NA	NA	NA	FALSE
COL24A1	1p22.3	2	-0.0243786	0.809744	FALSE	NA	NA	NA	FALSE
ODF2L	1p22.3	2	NA	NA	FALSE	NA	NA	NA	FALSE
CLCA2	1p22.3	2	NA	NA	FALSE	NA	NA	NA	FALSE
CLCA1	1p22.3	1	NA	NA	FALSE	NA	NA	NA	FALSE
CLCA4	1p22.3	1	NA	NA	FALSE	NA	NA	NA	FALSE
CLCA3P	1p22.3	3	NA	NA	FALSE	1	NA	NA	FALSE
SH3GLB1	1p22.3	3	0.0817638	0.41868	FALSE	1	0.103952	0.303368	FALSE
2024-09-15	1p22.3	3	NA	NA	FALSE	1	NA	NA	FALSE
HS2ST1	1p22.3	3	0.175438	0.0808301	FALSE	1	NA	NA	FALSE
LMO4	1p22.3	3	0.165797	0.0992392	FALSE	1	NA	NA	FALSE
PKN2	1p22.2	3	0.240375	0.0159982	FALSE	1	NA	NA	FALSE
GTF2B	1p22.2	3	0.0527562	0.602163	FALSE	1	NA	NA	FALSE
RBMXL1	1p22.2	3	0.314886	0.00141851	FALSE	1	0.168846	0.0930906	FALSE
GBP3	1p22.2	3	-0.0225721	0.823605	FALSE	1	NA	NA	FALSE
GBP1	1p22.2	3	-0.0247572	0.806846	FALSE	1	-0.0536087	0.5963	FALSE
GBP2	1p22.2	3	0.100002	0.32221	FALSE	1	0.0564722	0.576798	FALSE
GBP7	1p22.2	3	NA	NA	FALSE	1	NA	NA	FALSE
GBP4	1p22.2	3	0.0527262	0.60237	FALSE	1	NA	NA	FALSE
GBP5	1p22.2	3	-0.145902	0.147494	FALSE	1	NA	NA	FALSE
GBP6	1p22.2	3	0.0549474	0.587146	FALSE	1	NA	NA	FALSE
GBP1P1	1p22.2	3	NA	NA	FALSE	1	NA	NA	FALSE
LRRC8B	1p22.2	3	0.132461	0.18893	FALSE	1	NA	NA	FALSE
FLJ27354	1p22.2	3	NA	NA	FALSE	1	NA	NA	FALSE
LRRC8C	1p22.2	3	-0.024295	0.810384	FALSE	1	NA	NA	FALSE
LRRC8D	1p22.2	3	0.142186	0.158196	FALSE	1	NA	NA	FALSE
GEMIN8P4	1p22.2	3	NA	NA	FALSE	1	NA	NA	FALSE
ZNF326	1p22.2	3	0.161324	0.108828	FALSE	1	NA	NA	FALSE
BARHL2	1p22.2	3	NA	NA	FALSE	1	NA	NA	FALSE
ZNF644	1p22.2	3	0.12749	0.206216	FALSE	1	NA	NA	FALSE
HFM1	1p22.2	3	NA	NA	FALSE	1	NA	NA	FALSE
CDC7	1p22.1	3	NA	NA	FALSE	1	NA	NA	FALSE
TGFBR3	1p22.1	1	-0.0291576	0.773369	FALSE	1	NA	NA	FALSE
BRDT	1p22.1	1	NA	NA	FALSE	1	NA	NA	FALSE
EPHX4	1p22.1	1	NA	NA	FALSE	NA	NA	NA	FALSE
BTBD8	1p22.1	1	NA	NA	FALSE	NA	NA	NA	FALSE
KIAA1107	1p22.1	1	NA	NA	FALSE	NA	NA	NA	FALSE
C1orf146	1p22.1	1	NA	NA	FALSE	1	NA	NA	FALSE
GLMN	1p22.1	1	0.196863	0.04963	FALSE	1	NA	NA	FALSE
RPAP2	1p22.1	4	0.275252	0.00557701	FALSE	NA	NA	NA	FALSE
GFI1	1p22.1	4	NA	NA	FALSE	NA	NA	NA	FALSE
EVI5	1p22.1	4	NA	NA	FALSE	NA	NA	NA	FALSE
FAM69A	1p22.1	1	NA	NA	FALSE	1	NA	NA	FALSE
RPL5	1p22.1	1	0.0843508	0.40406	FALSE	1	0.000966445	0.992386	FALSE
SNORD21	1p22.1	1	NA	NA	FALSE	1	NA	NA	FALSE
SNORA66	1p22.1	1	NA	NA	FALSE	1	NA	NA	FALSE
MTF2	1p22.1	1	0.306195	0.00194683	FALSE	1	NA	NA	FALSE
TMED5	1p22.1	1	0.0987514	0.328326	FALSE	1	0.132541	0.18866	FALSE
CCDC18	1p22.1	1	NA	NA	FALSE	1	NA	NA	FALSE
DR1	1p22.1	1	0.253521	0.010926	FALSE	1	0.123573	0.220615	FALSE
FNBP1L	1p22.1	1	0.168221	0.0943255	FALSE	1	NA	NA	FALSE
BCAR3	1p22.1	1	0.0488385	0.629428	FALSE	1	NA	NA	FALSE
LOC100129046	1p22.1	1	NA	NA	FALSE	1	NA	NA	FALSE
MIR760	1p22.1	1	NA	NA	FALSE	1	NA	NA	FALSE
DNTTIP2	1p22.1	1	0.0472537	0.640602	FALSE	1	NA	NA	FALSE
GCLM	1p22.1	1	0.139978	0.164822	FALSE	1	0.133892	0.184155	FALSE
ABCA4	1p22.1	1	NA	NA	FALSE	1	NA	NA	FALSE
ARHGAP29	1p22.1	1	-0.0442915	0.661704	FALSE	1	NA	NA	FALSE
ABCD3	1p21.3	4	0.255093	0.0104258	FALSE	NA	NA	NA	FALSE
F3	1p21.3	4	-0.00254516	0.97995	FALSE	NA	NA	NA	FALSE
SLC44A3	1p21.3	1	0.030572	0.762693	FALSE	1	NA	NA	FALSE
CNN3	1p21.3	1	-0.00916019	0.927928	FALSE	1	0.0912477	0.366584	FALSE
LOC729970	1p21.3	1	NA	NA	FALSE	1	NA	NA	FALSE
ALG14	1p21.3	2	NA	NA	FALSE	1	NA	NA	FALSE
TMEM56	1p21.3	2	NA	NA	FALSE	1	NA	NA	FALSE
TMEM56-RWDD3	1p21.3	2	NA	NA	FALSE	1	NA	NA	FALSE
RWDD3	1p21.3	2	NA	NA	FALSE	1	NA	NA	FALSE
FLJ31662	1p21.3	4	NA	NA	FALSE	1	NA	NA	FALSE
PTBP2	1p21.3	3	0.246221	0.0135339	FALSE	NA	NA	NA	FALSE
DPYD	1p21.3	1	0.249137	0.0124335	FALSE	NA	0.144052	0.15275	FALSE
MIR137HG	1p21.3	1	NA	NA	FALSE	NA	NA	NA	FALSE
MIR137	1p21.3	1	NA	NA	FALSE	NA	NA	NA	FALSE
MIR2682	1p21.3	1	NA	NA	FALSE	NA	NA	NA	FALSE
LOC729987	1p21.3	3	NA	NA	FALSE	NA	NA	NA	FALSE
SNX7	1p21.3	3	0.184293	0.0664288	FALSE	NA	NA	NA	FALSE
LOC100129620	1p21.3	3	NA	NA	FALSE	NA	NA	NA	FALSE
PALMD	1p21.2	3	0.0452365	0.654942	FALSE	NA	-0.0116813	0.908169	FALSE
FRRS1	1p21.2	3	0.110936	0.27185	FALSE	NA	NA	NA	FALSE
AGL	1p21.2	3	0.182621	0.0689763	FALSE	NA	0.164979	0.100941	FALSE
SLC35A3	1p21.2	3	0.229562	0.0215883	FALSE	NA	NA	NA	FALSE
SASS6	1p21.2	3	0.116435	0.248648	FALSE	NA	NA	NA	FALSE
LRRC39	1p21.2	3	NA	NA	FALSE	NA	NA	NA	FALSE
DBT	1p21.2	3	0.25977	0.00905391	FALSE	NA	0.135938	0.17748	FALSE
MIR553	1p21.2	3	NA	NA	FALSE	NA	NA	NA	FALSE
CDC14A	1p21.2	1	NA	NA	FALSE	NA	NA	NA	FALSE
GPR88	1p21.2	1	NA	NA	FALSE	NA	NA	NA	FALSE
VCAM1	1p21.2	1	0.0938467	0.353034	FALSE	NA	-0.012731	0.899958	FALSE
EXTL2	1p21.2	1	0.0114015	0.910359	FALSE	NA	NA	NA	FALSE
SLC30A7	1p21.2	1	0.288174	0.00364389	FALSE	NA	NA	NA	FALSE
DPH5	1p21.2	1	0.160587	0.110476	FALSE	NA	NA	NA	FALSE
S1PR1	1p21.2	1	-0.00283916	0.977634	FALSE	NA	NA	NA	FALSE
OLFM3	1p21.1	1	NA	NA	FALSE	NA	NA	NA	FALSE
DNAJA1P5	1p21.1	1	NA	NA	FALSE	NA	NA	NA	FALSE
COL11A1	1p21.1	NA	-0.0756016	0.454712	FALSE	NA	NA	NA	FALSE
RNPC3	1p21.1	NA	NA	NA	FALSE	NA	NA	NA	FALSE
AMY2B	1p21.1	NA	NA	NA	FALSE	NA	NA	NA	FALSE
AMY2A	1p21.1	NA	NA	NA	FALSE	NA	NA	NA	FALSE
AMY1A	1p21.1	NA	NA	NA	FALSE	NA	NA	NA	FALSE
AMY1B	1p21.1	NA	NA	NA	FALSE	NA	NA	NA	FALSE
AMY1C	1p21.1	NA	NA	NA	FALSE	NA	NA	NA	FALSE
LOC100129138	1p21.1	NA	NA	NA	FALSE	NA	NA	NA	FALSE
PRMT6	1p13.3	2	0.135574	0.178654	FALSE	NA	NA	NA	FALSE
NTNG1	1p13.3	1	NA	NA	FALSE	NA	NA	NA	FALSE
VAV3	1p13.3	1	NA	NA	FALSE	NA	NA	NA	FALSE
SLC25A24	1p13.3	1	0.117695	0.243529	FALSE	NA	-0.00662611	0.947833	FALSE
NBPF4	1p13.3	1	NA	NA	FALSE	NA	NA	NA	FALSE
NBPF6	1p13.3	NA	NA	NA	FALSE	1	NA	NA	FALSE
FAM102B	1p13.3	NA	-0.0265274	0.793333	FALSE	NA	NA	NA	FALSE
HENMT1	1p13.3	NA	NA	NA	FALSE	NA	NA	NA	FALSE
PRPF38B	1p13.3	NA	0.270202	0.00655167	FALSE	NA	NA	NA	FALSE
FNDC7	1p13.3	NA	NA	NA	FALSE	NA	NA	NA	FALSE
STXBP3	1p13.3	NA	0.155624	0.122079	FALSE	NA	0.140583	0.162986	FALSE
AKNAD1	1p13.3	NA	NA	NA	FALSE	NA	NA	NA	FALSE
GPSM2	1p13.3	NA	NA	NA	FALSE	NA	NA	NA	FALSE
CLCC1	1p13.3	NA	0.386641	7.08282e-05	FALSE	NA	NA	NA	FALSE
WDR47	1p13.3	NA	0.0936112	0.354249	FALSE	NA	NA	NA	FALSE
TAF13	1p13.3	1	-0.000732203	0.994231	FALSE	NA	NA	NA	FALSE
TMEM167B	1p13.3	1	0.229786	0.0214577	FALSE	NA	NA	NA	FALSE
SCARNA2	1p13.3	1	NA	NA	FALSE	NA	NA	NA	FALSE
C1orf194	1p13.3	1	NA	NA	FALSE	NA	NA	NA	FALSE
KIAA1324	1p13.3	1	NA	NA	FALSE	NA	NA	NA	FALSE
SARS	1p13.3	1	NA	NA	FALSE	NA	NA	NA	FALSE
CELSR2	1p13.3	1	0.154849	0.123972	FALSE	NA	NA	NA	FALSE
PSRC1	1p13.3	1	NA	NA	FALSE	NA	NA	NA	FALSE
MYBPHL	1p13.3	1	NA	NA	FALSE	NA	NA	NA	FALSE
SORT1	1p13.3	1	0.0413995	0.682565	FALSE	NA	NA	NA	FALSE
PSMA5	1p13.3	1	0.0269175	0.790363	FALSE	NA	0.0459967	0.649523	FALSE
SYPL2	1p13.3	1	NA	NA	FALSE	NA	NA	NA	FALSE
ATXN7L2	1p13.3	1	NA	NA	FALSE	NA	NA	NA	FALSE
CYB561D1	1p13.3	1	NA	NA	FALSE	NA	NA	NA	FALSE
AMIGO1	1p13.3	1	NA	NA	FALSE	NA	NA	NA	FALSE
GPR61	1p13.3	1	NA	NA	FALSE	NA	NA	NA	FALSE
GNAI3	1p13.3	1	0.0874262	0.387078	FALSE	NA	0.0864539	0.3924	FALSE
MIR197	1p13.3	1	NA	NA	FALSE	NA	NA	NA	FALSE
GNAT2	1p13.3	1	NA	NA	FALSE	NA	NA	NA	FALSE
AMPD2	1p13.3	1	0.0849475	0.400731	FALSE	NA	0.148691	0.139826	FALSE
GSTM4	1p13.3	1	0.187714	0.0614559	FALSE	NA	NA	NA	FALSE
GSTM2	1p13.3	NA	0.188807	0.0599326	FALSE	NA	0.0956485	0.343826	FALSE
GSTM1	1p13.3	NA	NA	NA	FALSE	NA	NA	NA	FALSE
GSTM5	1p13.3	NA	0.0933324	0.35569	FALSE	NA	NA	NA	FALSE
GSTM3	1p13.3	NA	0.183267	0.0679825	FALSE	NA	0.137529	0.172414	FALSE
EPS8L3	1p13.3	NA	NA	NA	FALSE	NA	NA	NA	FALSE
CSF1	1p13.3	NA	0.117405	0.244701	FALSE	NA	NA	NA	FALSE
AHCYL1	1p13.3	NA	0.294172	0.00297057	FALSE	NA	0.117921	0.242619	FALSE
ALX3	1p13.3	NA	NA	NA	FALSE	NA	NA	NA	FALSE
UBL4B	1p13.3	NA	NA	NA	FALSE	NA	NA	NA	FALSE
SLC6A17	1p13.3	NA	NA	NA	FALSE	NA	NA	NA	FALSE
KCNC4	1p13.3	NA	NA	NA	FALSE	NA	NA	NA	FALSE
LOC440600	1p13.3	NA	NA	NA	FALSE	NA	NA	NA	FALSE
RBM15	1p13.3	NA	-0.0474793	0.639007	FALSE	NA	NA	NA	FALSE
SLC16A4	1p13.3	NA	NA	NA	FALSE	NA	NA	NA	FALSE
PROK1	1p13.3	NA	NA	NA	FALSE	NA	NA	NA	FALSE
CYMP	1p13.3	NA	NA	NA	FALSE	NA	NA	NA	FALSE
KCNA10	1p13.3	NA	NA	NA	FALSE	NA	NA	NA	FALSE
KCNA2	1p13.3	NA	NA	NA	FALSE	NA	NA	NA	FALSE
KCNA3	1p13.3	NA	NA	NA	FALSE	NA	NA	NA	FALSE
CD53	1p13.3	NA	-0.0867903	0.390554	FALSE	NA	NA	NA	FALSE
LRIF1	1p13.3	NA	0.14272	0.156624	FALSE	NA	NA	NA	FALSE
DRAM2	1p13.3	NA	NA	NA	FALSE	NA	NA	NA	FALSE
CEPT1	1p13.3	NA	0.273677	0.00586621	FALSE	NA	NA	NA	FALSE
DENND2D	1p13.3	NA	0.0826131	0.413847	FALSE	NA	NA	NA	FALSE
CHI3L2	1p13.2	NA	NA	NA	FALSE	NA	NA	NA	FALSE
CHIA	1p13.2	NA	NA	NA	FALSE	NA	NA	NA	FALSE
PGCP1	1p13.2	NA	NA	NA	FALSE	NA	NA	NA	FALSE
OVGP1	1p13.2	NA	0.10103	0.317231	FALSE	NA	NA	NA	FALSE
WDR77	1p13.2	NA	0.254929	0.0104769	FALSE	NA	-0.030392	0.764049	FALSE
ATP5F1	1p13.2	NA	NA	NA	FALSE	NA	NA	NA	FALSE
C1orf162	1p13.2	NA	NA	NA	FALSE	NA	NA	NA	FALSE
ADORA3	1p13.2	NA	NA	NA	FALSE	NA	NA	NA	FALSE
RAP1A	1p13.2	NA	0.0741194	0.463629	FALSE	NA	NA	NA	FALSE
FAM212B	1p13.2	NA	NA	NA	FALSE	NA	NA	NA	FALSE
DDX20	1p13.2	NA	0.123693	0.220164	FALSE	NA	NA	NA	FALSE
KCND3	1p13.2	NA	NA	NA	FALSE	NA	NA	NA	FALSE
CTTNBP2NL	1p13.2	NA	0.158185	0.115979	FALSE	NA	NA	NA	FALSE
MIR4256	1p13.2	NA	NA	NA	FALSE	NA	NA	NA	FALSE
WNT2B	1p13.2	NA	0.0390781	0.699485	FALSE	NA	NA	NA	FALSE
ST7L	1p13.2	NA	NA	NA	FALSE	NA	NA	NA	FALSE
CAPZA1	1p13.2	NA	0.124419	0.217448	FALSE	NA	0.0135462	0.893588	FALSE
MOV10	1p13.2	NA	0.245152	0.0139583	FALSE	NA	0.0651082	0.519848	FALSE
RHOC	1p13.2	NA	0.245842	0.0136831	FALSE	NA	-0.0241275	0.811667	FALSE
PPM1J	1p13.2	NA	NA	NA	FALSE	NA	NA	NA	FALSE
FAM19A3	1p13.2	NA	NA	NA	FALSE	NA	NA	NA	FALSE
SLC16A1	1p13.2	NA	-0.0558953	0.580703	FALSE	NA	NA	NA	FALSE
AKR7A2P1	1p13.2	NA	NA	NA	FALSE	NA	NA	NA	FALSE
LRIG2	1p13.2	NA	NA	NA	FALSE	NA	NA	NA	FALSE
LOC643441	1p13.2	NA	NA	NA	FALSE	NA	NA	NA	FALSE
MAGI3	1p13.2	NA	0.194676	0.0522711	FALSE	NA	NA	NA	FALSE
PHTF1	1p13.2	NA	NA	NA	FALSE	NA	NA	NA	FALSE
RSBN1	1p13.2	NA	0.275557	0.00552257	FALSE	NA	NA	NA	FALSE
PTPN22	1p13.2	NA	NA	NA	FALSE	NA	NA	NA	FALSE
BCL2L15	1p13.2	NA	0.00394023	0.968964	FALSE	NA	NA	NA	FALSE
AP4B1	1p13.2	NA	0.286655	0.0038347	FALSE	NA	NA	NA	FALSE
DCLRE1B	1p13.2	NA	NA	NA	FALSE	NA	NA	NA	FALSE
HIPK1	1p13.2	NA	NA	NA	FALSE	NA	NA	NA	FALSE
OLFML3	1p13.2	NA	0.0857663	0.39619	FALSE	NA	NA	NA	FALSE
SYT6	1p13.2	NA	NA	NA	FALSE	NA	NA	NA	FALSE
TRIM33	1p13.2	NA	0.303282	0.00216021	FALSE	NA	NA	NA	FALSE
BCAS2	1p13.2	NA	0.116374	0.248897	FALSE	NA	-0.0983111	0.330498	FALSE
DENND2C	1p13.2	NA	NA	NA	FALSE	NA	NA	NA	FALSE
AMPD1	1p13.2	NA	NA	NA	FALSE	NA	NA	NA	FALSE
NRAS	1p13.2	NA	0.0579543	0.566822	FALSE	NA	NA	NA	FALSE
CSDE1	1p13.2	NA	0.256587	0.00996889	FALSE	NA	0.0961924	0.341077	FALSE
SIKE1	1p13.2	NA	0.288368	0.00362008	FALSE	NA	NA	NA	FALSE
SYCP1	1p13.2	NA	NA	NA	FALSE	NA	NA	NA	FALSE
TSHB	1p13.2	NA	NA	NA	FALSE	NA	NA	NA	FALSE
TSPAN2	1p13.2	NA	0.0470669	0.641925	FALSE	NA	NA	NA	FALSE
NGF	1p13.2	NA	NA	NA	FALSE	NA	NA	NA	FALSE
VANGL1	1p13.1	NA	0.193773	0.0533942	FALSE	NA	NA	NA	FALSE
CASQ2	1p13.1	NA	NA	NA	FALSE	NA	NA	NA	FALSE
NHLH2	1p13.1	NA	NA	NA	FALSE	NA	NA	NA	FALSE
SLC22A15	1p13.1	NA	NA	NA	FALSE	NA	NA	NA	FALSE
MAB21L3	1p13.1	NA	NA	NA	FALSE	NA	NA	NA	FALSE
ATP1A1	1p13.1	NA	0.23299	0.0196583	FALSE	NA	0.0325486	0.747848	FALSE
CD58	1p13.1	NA	0.0523372	0.605054	FALSE	NA	NA	NA	FALSE
MIR548AC	1p13.1	NA	NA	NA	FALSE	NA	NA	NA	FALSE
IGSF3	1p13.1	NA	0.12789	0.204787	FALSE	NA	NA	NA	FALSE
MIR320B1	1p13.1	NA	NA	NA	FALSE	NA	NA	NA	FALSE
CD2	1p13.1	NA	-0.0607517	0.548217	FALSE	NA	NA	NA	FALSE
PTGFRN	1p13.1	NA	0.15937	0.113239	FALSE	NA	0.18603	0.0638641	FALSE
CD101	1p13.1	NA	-0.0557793	0.58149	FALSE	NA	NA	NA	FALSE
TTF2	1p13.1	NA	0.182585	0.0690314	FALSE	NA	NA	NA	FALSE
MIR942	1p13.1	NA	NA	NA	FALSE	NA	NA	NA	FALSE
TRIM45	1p13.1	NA	NA	NA	FALSE	NA	NA	NA	FALSE
VTCN1	1p13.1	NA	NA	NA	FALSE	NA	NA	NA	FALSE
MAN1A2	1p12	NA	0.294852	0.00290183	FALSE	NA	NA	NA	FALSE
FAM46C	1p12	NA	NA	NA	FALSE	NA	NA	NA	FALSE
GDAP2	1p12	NA	0.272272	0.00613512	FALSE	NA	NA	NA	FALSE
WDR3	1p12	NA	0.145283	0.149237	FALSE	NA	NA	NA	FALSE
SPAG17	1p12	NA	NA	NA	FALSE	NA	NA	NA	FALSE
TBX15	1p12	NA	NA	NA	FALSE	NA	NA	NA	FALSE
WARS2	1p12	NA	0.381059	9.1793e-05	FALSE	NA	NA	NA	FALSE
HAO2	1p12	NA	NA	NA	FALSE	NA	NA	NA	FALSE
HSD3B2	1p12	NA	NA	NA	FALSE	NA	NA	NA	FALSE
HSD3B1	1p12	NA	NA	NA	FALSE	NA	NA	NA	FALSE
HSD3BP4	1p12	NA	NA	NA	FALSE	NA	NA	NA	FALSE
ZNF697	1p12	NA	NA	NA	FALSE	NA	NA	NA	FALSE
PHGDH	1p12	NA	0.0635895	0.529652	FALSE	NA	0.0281246	0.781193	FALSE
HMGCS2	1p12	NA	NA	NA	FALSE	NA	NA	NA	FALSE
REG4	1p12	NA	NA	NA	FALSE	NA	NA	NA	FALSE
NBPF7	1p12	NA	NA	NA	FALSE	NA	NA	NA	FALSE
ADAM30	1p12	NA	NA	NA	FALSE	NA	NA	NA	FALSE
NOTCH2	1p12	NA	0.388647	6.44536e-05	FALSE	NA	NA	NA	FALSE
SEC22B	1p12	NA	0.240804	0.0158047	FALSE	NA	0.0719578	0.476803	FALSE
PFN1P2	1p11.2	2	NA	NA	FALSE	NA	NA	NA	FALSE
PPIAL4A	1p11.2	NA	NA	NA	FALSE	13	NA	NA	FALSE
FCGR1B	1p11.2	NA	NA	NA	FALSE	2	NA	NA	FALSE
HIST2H2BA	1p11.2	NA	NA	NA	FALSE	2	NA	NA	FALSE
FAM72B	1p11.2	NA	NA	NA	FALSE	2	NA	NA	FALSE
EMBP1	1p11.2	NA	NA	NA	FALSE	2	NA	NA	FALSE
LOC645166	1q21.1	NA	NA	NA	FALSE	1	NA	NA	FALSE
LOC388692	1q21.1	72	NA	NA	FALSE	5	NA	NA	FALSE
PPIAL4D	1q21.1	274	NA	NA	FALSE	7	NA	NA	FALSE
PPIAL4E	1q21.1	274	NA	NA	FALSE	7	NA	NA	FALSE
NBPF15	1q21.1	406	NA	NA	FALSE	9	NA	NA	FALSE
FAM72D	1q21.1	21	NA	NA	FALSE	48	NA	NA	FALSE
GPR89A	1q21.1	302	NA	NA	FALSE	15	NA	NA	FALSE
PDZK1	1q21.1	302	NA	NA	FALSE	15	NA	NA	FALSE
CD160	1q21.1	301	NA	NA	FALSE	15	NA	NA	FALSE
RNF115	1q21.1	300	0.475638	5.70309e-07	TRUE	15	NA	NA	FALSE
POLR3C	1q21.1	334	0.414381	1.81892e-05	TRUE	18	NA	NA	FALSE
NUDT17	1q21.1	335	NA	NA	FALSE	18	NA	NA	FALSE
PIAS3	1q21.1	335	NA	NA	FALSE	18	NA	NA	FALSE
ANKRD35	1q21.1	336	0.115781	0.251332	FALSE	18	NA	NA	FALSE
ITGA10	1q21.1	335	NA	NA	FALSE	18	NA	NA	FALSE
PEX11B	1q21.1	335	0.42226	1.20882e-05	TRUE	18	NA	NA	FALSE
GNRHR2	1q21.1	335	NA	NA	FALSE	18	NA	NA	FALSE
RBM8A	1q21.1	335	NA	NA	FALSE	18	NA	NA	FALSE
LIX1L	1q21.1	335	0.0240696	0.81211	FALSE	18	NA	NA	FALSE
ANKRD34A	1q21.1	336	NA	NA	FALSE	18	NA	NA	FALSE
POLR3GL	1q21.1	335	0.302822	0.00219579	FALSE	18	NA	NA	FALSE
TXNIP	1q21.1	335	0.31851	0.00123963	TRUE	18	NA	NA	FALSE
HFE2	1q21.1	336	NA	NA	FALSE	18	NA	NA	FALSE
NBPF10	1q21.1	219	NA	NA	FALSE	10	NA	NA	FALSE
NOTCH2NL	1q21.1	80	NA	NA	FALSE	6	NA	NA	FALSE
NUDT4P1	1q21.1	43	NA	NA	FALSE	NA	NA	NA	FALSE
LOC728989	1q21.1	215	NA	NA	FALSE	7	NA	NA	FALSE
PRKAB2	1q21.1	214	0.36574	0.000182613	TRUE	7	NA	NA	FALSE
FMO5	1q21.1	214	NA	NA	FALSE	7	NA	NA	FALSE
CHD1L	1q21.1	215	0.176064	0.0797352	FALSE	7	NA	NA	FALSE
BCL9	1q21.2	215	0.202658	0.0431626	FALSE	7	NA	NA	FALSE
ACP6	1q21.2	215	0.191131	0.056796	FALSE	7	NA	NA	FALSE
GJA5	1q21.2	215	NA	NA	FALSE	7	NA	NA	FALSE
GJA8	1q21.2	215	NA	NA	FALSE	7	NA	NA	FALSE
GPR89B	1q21.2	215	NA	NA	FALSE	7	NA	NA	FALSE
PDZK1P1	1q21.2	214	NA	NA	FALSE	7	NA	NA	FALSE
NBPF11	1q21.2	212	NA	NA	FALSE	8	NA	NA	FALSE
PPIAL4G	1q21.2	219	NA	NA	FALSE	7	0.146527	0.145748	FALSE
NBPF14	1q21.2	254	NA	NA	FALSE	8	NA	NA	FALSE
PDE4DIP	1q21.2	118	0.0426294	0.673663	FALSE	9	NA	NA	FALSE
NBPF9	1q21.2	100	NA	NA	FALSE	4	NA	NA	FALSE
PPIAL4C	1q21.2	376	NA	NA	FALSE	9	NA	NA	FALSE
FCGR1A	1q21.2	315	-0.108237	0.283757	FALSE	11	NA	NA	FALSE
HIST2H2BF	1q21.2	315	NA	NA	FALSE	11	NA	NA	FALSE
HIST2H3D	1q21.2	315	NA	NA	FALSE	11	NA	NA	FALSE
HIST2H2AA3	1q21.2	368	NA	NA	FALSE	15	NA	NA	FALSE
HIST2H3A	1q21.2	368	NA	NA	FALSE	15	NA	NA	FALSE
HIST2H4A	1q21.2	368	NA	NA	FALSE	15	NA	NA	FALSE
HIST2H2BC	1q21.2	361	NA	NA	FALSE	12	NA	NA	FALSE
HIST2H2AB	1q21.2	360	NA	NA	FALSE	12	NA	NA	FALSE
HIST2H2AC	1q21.2	360	NA	NA	FALSE	12	NA	NA	FALSE
HIST2H2BE	1q21.2	360	NA	NA	FALSE	12	NA	NA	FALSE
BOLA1	1q21.2	360	0.406959	2.64816e-05	TRUE	12	NA	NA	FALSE
SV2A	1q21.2	359	-0.139465	0.166391	FALSE	12	NA	NA	FALSE
MTMR11	1q21.2	359	NA	NA	FALSE	12	NA	NA	FALSE
SF3B4	1q21.2	359	0.475512	5.74784e-07	TRUE	12	0.162329	0.106615	FALSE
OTUD7B	1q21.2	359	0.383171	8.32599e-05	TRUE	12	NA	NA	FALSE
VPS45	1q21.2	360	0.454317	2.05529e-06	TRUE	12	0.021885	0.82889	FALSE
PLEKHO1	1q21.2	360	-0.122543	0.224516	FALSE	12	NA	NA	FALSE
ANP32E	1q21.2	360	0.4904	2.22821e-07	TRUE	11	0.330112	0.000796059	TRUE
CA14	1q21.2	361	NA	NA	FALSE	12	NA	NA	FALSE
APH1A	1q21.2	361	NA	NA	FALSE	12	NA	NA	FALSE
C1orf54	1q21.2	360	NA	NA	FALSE	12	NA	NA	FALSE
MRPS21	1q21.2	359	0.383819	8.0794e-05	TRUE	12	NA	NA	FALSE
PRPF3	1q21.2	358	0.522193	2.51698e-08	TRUE	12	NA	NA	FALSE
RPRD2	1q21.2	358	0.500069	1.17503e-07	TRUE	12	0.317516	0.00128653	FALSE
TARS2	1q21.2	359	0.453855	2.11119e-06	TRUE	12	NA	NA	FALSE
ECM1	1q21.2	360	0.180349	0.0725629	FALSE	12	0.165797	0.0992385	FALSE
ADAMTSL4	1q21.2	361	0.00970338	0.923667	FALSE	12	NA	NA	FALSE
MIR4257	1q21.2	361	NA	NA	FALSE	12	NA	NA	FALSE
MCL1	1q21.2	361	0.0703718	0.486596	FALSE	12	NA	NA	FALSE
ENSA	1q21.3	359	0.494565	1.69553e-07	TRUE	12	NA	NA	FALSE
GOLPH3L	1q21.3	359	0.422309	1.20572e-05	TRUE	12	NA	NA	FALSE
HORMAD1	1q21.3	360	NA	NA	FALSE	12	NA	NA	FALSE
CTSS	1q21.3	361	0.128784	0.201612	FALSE	12	NA	NA	FALSE
CTSK	1q21.3	360	-0.134113	0.183425	FALSE	12	NA	NA	FALSE
ARNT	1q21.3	360	0.422381	1.20117e-05	TRUE	12	NA	NA	FALSE
SETDB1	1q21.3	360	0.44252	4.02886e-06	TRUE	12	NA	NA	FALSE
CERS2	1q21.3	360	0.18935	0.0591867	FALSE	12	NA	NA	FALSE
ANXA9	1q21.3	360	0.119291	0.237151	FALSE	12	NA	NA	FALSE
FAM63A	1q21.3	361	NA	NA	FALSE	12	NA	NA	FALSE
BNIPL	1q21.3	359	0.363349	0.000202692	TRUE	12	NA	NA	FALSE
C1orf56	1q21.3	358	NA	NA	FALSE	12	NA	NA	FALSE
CDC42SE1	1q21.3	358	0.528169	1.62846e-08	TRUE	12	NA	NA	FALSE
MLLT11	1q21.3	358	0.0427919	0.67249	FALSE	12	NA	NA	FALSE
GABPB2	1q21.3	359	0.405238	2.88552e-05	TRUE	12	NA	NA	FALSE
SEMA6C	1q21.3	347	NA	NA	FALSE	14	NA	NA	FALSE
LYSMD1	1q21.3	347	0.386622	7.08935e-05	TRUE	14	NA	NA	FALSE
TNFAIP8L2-SCNM1	1q21.3	347	NA	NA	FALSE	14	NA	NA	FALSE
TNFAIP8L2	1q21.3	347	-0.0224551	0.824504	FALSE	14	0.0994338	0.324978	FALSE
SCNM1	1q21.3	347	0.538281	7.64542e-09	TRUE	14	NA	NA	FALSE
TMOD4	1q21.3	347	NA	NA	FALSE	14	NA	NA	FALSE
VPS72	1q21.3	346	0.477582	5.05166e-07	TRUE	14	NA	NA	FALSE
PIP5K1A	1q21.3	347	0.424799	1.05736e-05	TRUE	14	NA	NA	FALSE
PSMD4	1q21.3	347	0.480745	4.14066e-07	TRUE	14	0.0923408	0.360847	FALSE
ZNF687	1q21.3	347	0.441157	4.34746e-06	TRUE	14	NA	NA	FALSE
PI4KB	1q21.3	348	0.432594	6.96282e-06	TRUE	14	NA	NA	FALSE
RFX5	1q21.3	349	0.144878	0.150387	FALSE	14	NA	NA	FALSE
SELENBP1	1q21.3	238	-0.00757305	0.94039	FALSE	10	0.0512231	0.61277	FALSE
POGZ	1q21.3	236	0.383843	8.0704e-05	TRUE	10	0.270212	0.00654962	FALSE
PSMB4	1q21.3	236	0.490292	2.24394e-07	TRUE	10	0.0180265	0.858713	FALSE
CGN	1q21.3	390	0.118553	0.240085	FALSE	11	NA	NA	FALSE
TUFT1	1q21.3	389	0.362361	0.000211561	TRUE	11	NA	NA	FALSE
MIR554	1q21.3	390	NA	NA	FALSE	11	NA	NA	FALSE
SNX27	1q21.3	389	0.481874	3.85487e-07	TRUE	11	NA	NA	FALSE
CELF3	1q21.3	389	NA	NA	FALSE	11	NA	NA	FALSE
RIIAD1	1q21.3	390	NA	NA	FALSE	11	NA	NA	FALSE
MRPL9	1q21.3	389	0.421986	1.22632e-05	TRUE	11	NA	NA	FALSE
OAZ3	1q21.3	389	NA	NA	FALSE	11	NA	NA	FALSE
TDRKH	1q21.3	389	0.234499	0.0188567	FALSE	11	NA	NA	FALSE
LINGO4	1q21.3	390	NA	NA	FALSE	11	NA	NA	FALSE
RORC	1q21.3	389	NA	NA	FALSE	11	NA	NA	FALSE
C2CD4D	1q21.3	389	NA	NA	FALSE	11	NA	NA	FALSE
LOC100132111	1q21.3	389	NA	NA	FALSE	11	NA	NA	FALSE
THEM5	1q21.3	388	0.344429	0.000449802	TRUE	11	NA	NA	FALSE
THEM4	1q21.3	388	0.376091	0.00011516	TRUE	11	NA	NA	FALSE
S100A10	1q21.3	389	0.414149	1.84063e-05	TRUE	11	0.225452	0.0241148	FALSE
S100A11	1q21.3	389	0.50592	7.90077e-08	TRUE	11	0.312968	0.00152239	FALSE
TCHHL1	1q21.3	390	NA	NA	FALSE	11	NA	NA	FALSE
TCHH	1q21.3	390	NA	NA	FALSE	11	NA	NA	FALSE
RPTN	1q21.3	390	NA	NA	FALSE	11	NA	NA	FALSE
HRNR	1q21.3	390	NA	NA	FALSE	11	NA	NA	FALSE
FLG	1q21.3	390	NA	NA	FALSE	11	NA	NA	FALSE
FLG2	1q21.3	390	NA	NA	FALSE	11	NA	NA	FALSE
CRNN	1q21.3	390	NA	NA	FALSE	11	NA	NA	FALSE
LCE5A	1q21.3	390	NA	NA	FALSE	11	NA	NA	FALSE
CRCT1	1q21.3	390	NA	NA	FALSE	11	NA	NA	FALSE
LCE3E	1q21.3	390	NA	NA	FALSE	11	NA	NA	FALSE
LCE3D	1q21.3	390	NA	NA	FALSE	11	NA	NA	FALSE
LCE3C	1q21.3	370	NA	NA	FALSE	12	NA	NA	FALSE
LCE3B	1q21.3	370	NA	NA	FALSE	12	NA	NA	FALSE
LCE3A	1q21.3	324	NA	NA	FALSE	11	NA	NA	FALSE
LCE2D	1q21.3	324	NA	NA	FALSE	11	NA	NA	FALSE
LCE2C	1q21.3	324	NA	NA	FALSE	11	NA	NA	FALSE
LCE2B	1q21.3	324	NA	NA	FALSE	11	NA	NA	FALSE
LCE2A	1q21.3	324	NA	NA	FALSE	11	NA	NA	FALSE
LCE4A	1q21.3	324	NA	NA	FALSE	11	NA	NA	FALSE
C1orf68	1q21.3	324	NA	NA	FALSE	11	NA	NA	FALSE
KPRP	1q21.3	324	NA	NA	FALSE	11	NA	NA	FALSE
LCE1F	1q21.3	324	NA	NA	FALSE	11	NA	NA	FALSE
LCE1E	1q21.3	324	NA	NA	FALSE	11	NA	NA	FALSE
LCE1D	1q21.3	324	NA	NA	FALSE	11	NA	NA	FALSE
LCE1C	1q21.3	324	NA	NA	FALSE	11	NA	NA	FALSE
LCE1B	1q21.3	324	NA	NA	FALSE	11	NA	NA	FALSE
LCE1A	1q21.3	324	NA	NA	FALSE	11	NA	NA	FALSE
LCE6A	1q21.3	324	NA	NA	FALSE	11	NA	NA	FALSE
SMCP	1q21.3	324	NA	NA	FALSE	11	NA	NA	FALSE
IVL	1q21.3	324	NA	NA	FALSE	11	NA	NA	FALSE
SPRR4	1q21.3	324	NA	NA	FALSE	11	NA	NA	FALSE
SPRR1A	1q21.3	324	0.14087	0.162122	FALSE	11	NA	NA	FALSE
SPRR3	1q21.3	324	0.115474	0.2526	FALSE	11	NA	NA	FALSE
SPRR1B	1q21.3	324	0.164735	0.101452	FALSE	11	NA	NA	FALSE
SPRR2D	1q21.3	324	NA	NA	FALSE	11	NA	NA	FALSE
SPRR2A	1q21.3	324	NA	NA	FALSE	11	NA	NA	FALSE
SPRR2B	1q21.3	324	NA	NA	FALSE	11	NA	NA	FALSE
SPRR2E	1q21.3	324	NA	NA	FALSE	11	NA	NA	FALSE
SPRR2F	1q21.3	324	NA	NA	FALSE	11	NA	NA	FALSE
SPRR2C	1q21.3	324	NA	NA	FALSE	11	NA	NA	FALSE
SPRR2G	1q21.3	324	NA	NA	FALSE	11	NA	NA	FALSE
LELP1	1q21.3	324	NA	NA	FALSE	11	NA	NA	FALSE
PRR9	1q21.3	324	NA	NA	FALSE	11	NA	NA	FALSE
LOR	1q21.3	324	NA	NA	FALSE	11	NA	NA	FALSE
PGLYRP3	1q21.3	324	NA	NA	FALSE	11	NA	NA	FALSE
PGLYRP4	1q21.3	323	NA	NA	FALSE	11	NA	NA	FALSE
S100A9	1q21.3	323	0.311174	0.00162577	TRUE	11	0.145305	0.149177	FALSE
S100A12	1q21.3	322	0.125484	0.213505	FALSE	11	NA	NA	FALSE
S100A8	1q21.3	323	0.319695	0.00118573	TRUE	11	0.15583	0.121578	FALSE
S100A7A	1q21.3	324	NA	NA	FALSE	11	NA	NA	FALSE
S100A7L2	1q21.3	324	NA	NA	FALSE	11	NA	NA	FALSE
S100A7	1q21.3	324	NA	NA	FALSE	11	NA	NA	FALSE
S100A5	1q21.3	324	NA	NA	FALSE	11	NA	NA	FALSE
S100A6	1q21.3	324	0.224816	0.0245275	FALSE	11	-0.0504792	0.617946	FALSE
S100A3	1q21.3	324	0.169422	0.0919644	FALSE	11	NA	NA	FALSE
S100A4	1q21.3	324	0.106389	0.292108	FALSE	11	-0.00498071	0.960775	FALSE
S100A2	1q21.3	339	0.248255	0.0127581	FALSE	15	NA	NA	FALSE
S100A16	1q21.3	338	0.354733	0.00029319	TRUE	15	0.2753	0.00556835	FALSE
S100A14	1q21.3	337	0.30423	0.00208853	FALSE	15	NA	NA	FALSE
S100A13	1q21.3	337	-0.131581	0.191911	FALSE	15	-0.0137599	0.89192	FALSE
CHTOP	1q21.3	337	0.511811	5.25781e-08	TRUE	15	NA	NA	FALSE
S100A1	1q21.3	337	NA	NA	FALSE	15	NA	NA	FALSE
ILF2	1q21.3	337	0.249209	0.0124075	FALSE	15	-0.0527713	0.602059	FALSE
SNAPIN	1q21.3	337	0.341315	0.000510444	TRUE	15	0.197007	0.0494601	FALSE
NPR1	1q21.3	338	-0.0898985	0.373742	FALSE	15	NA	NA	FALSE
INTS3	1q21.3	339	0.284061	0.00418129	FALSE	15	0.141128	0.161348	FALSE
SLC27A3	1q21.3	339	0.208457	0.0374079	FALSE	15	NA	NA	FALSE
GATAD2B	1q21.3	337	0.496784	1.46367e-07	TRUE	15	NA	NA	FALSE
DENND4B	1q21.3	336	0.351983	0.00032914	TRUE	15	NA	NA	FALSE
CRTC2	1q21.3	336	0.585111	1.6277e-10	TRUE	15	NA	NA	FALSE
SLC39A1	1q21.3	336	NA	NA	FALSE	15	NA	NA	FALSE
CREB3L4	1q21.3	337	NA	NA	FALSE	15	NA	NA	FALSE
JTB	1q21.3	337	0.312565	0.00154508	TRUE	15	NA	NA	FALSE
RAB13	1q21.3	338	0.24817	0.0127894	FALSE	15	0.248657	0.0126093	FALSE
NUP210L	1q21.3	331	NA	NA	FALSE	12	NA	NA	FALSE
RPS27	1q21.3	332	0.133068	0.186891	FALSE	12	NA	NA	FALSE
TPM3	1q21.3	332	0.43422	6.37331e-06	TRUE	12	0.18359	0.0674915	FALSE
MIR190B	1q21.3	332	NA	NA	FALSE	12	NA	NA	FALSE
C1orf189	1q21.3	331	NA	NA	FALSE	12	NA	NA	FALSE
C1orf43	1q21.3	331	NA	NA	FALSE	12	NA	NA	FALSE
UBAP2L	1q21.3	331	0.44285	3.95505e-06	TRUE	12	0.147476	0.143128	FALSE
HAX1	1q21.3	331	0.40355	3.13745e-05	TRUE	12	NA	NA	FALSE
AQP10	1q21.3	333	NA	NA	FALSE	12	NA	NA	FALSE
ATP8B2	1q21.3	333	-0.193827	0.0533265	FALSE	12	NA	NA	FALSE
IL6R	1q21.3	333	NA	NA	FALSE	12	NA	NA	FALSE
SHE	1q21.3	333	NA	NA	FALSE	12	NA	NA	FALSE
TDRD10	1q21.3	332	NA	NA	FALSE	12	NA	NA	FALSE
UBE2Q1	1q21.3	332	0.548818	3.38436e-09	TRUE	12	NA	NA	FALSE
CHRNB2	1q21.3	331	NA	NA	FALSE	12	NA	NA	FALSE
ADAR	1q21.3	332	0.415924	1.68037e-05	TRUE	12	0.281673	0.00452494	FALSE
KCNN3	1q21.3	333	NA	NA	FALSE	12	NA	NA	FALSE
PMVK	1q21.3	332	0.335289	0.00064963	TRUE	11	0.35816	0.000253473	TRUE
PBXIP1	1q21.3	330	0.00119417	0.990592	FALSE	10	0.149673	0.137201	FALSE
PYGO2	1q21.3	331	0.378203	0.000104625	TRUE	11	NA	NA	FALSE
SHC1	1q21.3	330	0.191931	0.0557478	FALSE	10	0.371182	0.000143587	TRUE
CKS1B	1q21.3	330	0.333958	0.000684694	TRUE	10	NA	NA	FALSE
FLAD1	1q21.3	330	0.421511	1.25727e-05	TRUE	10	0.43497	6.11754e-06	TRUE
MIR4258	1q21.3	330	NA	NA	FALSE	10	NA	NA	FALSE
LENEP	1q21.3	330	NA	NA	FALSE	10	NA	NA	FALSE
ZBTB7B	1q21.3	331	0.543946	4.95055e-09	TRUE	11	NA	NA	FALSE
DCST2	1q21.3	331	NA	NA	FALSE	12	NA	NA	FALSE
DCST1	1q21.3	331	NA	NA	FALSE	12	NA	NA	FALSE
ADAM15	1q21.3	332	0.461062	1.38288e-06	TRUE	12	NA	NA	FALSE
LOC100505666	1q21.3	332	NA	NA	FALSE	12	NA	NA	FALSE
EFNA4	1q21.3	332	NA	NA	FALSE	12	NA	NA	FALSE
EFNA3	1q21.3	332	NA	NA	FALSE	12	NA	NA	FALSE
EFNA1	1q22	332	0.418072	1.50393e-05	TRUE	12	NA	NA	FALSE
DPM3	1q22	332	0.157222	0.118245	FALSE	12	NA	NA	FALSE
SLC50A1	1q22	332	0.297155	0.0026793	FALSE	12	NA	NA	FALSE
KRTCAP2	1q22	333	0.245874	0.0136704	FALSE	12	NA	NA	FALSE
TRIM46	1q22	333	NA	NA	FALSE	12	NA	NA	FALSE
MUC1	1q22	333	0.211727	0.0344562	FALSE	12	NA	NA	FALSE
MIR92B	1q22	333	NA	NA	FALSE	12	NA	NA	FALSE
THBS3	1q22	333	0.112786	0.263889	FALSE	12	NA	NA	FALSE
MTX1	1q22	333	0.251183	0.0117088	FALSE	12	0.121847	0.22718	FALSE
GBAP1	1q22	332	NA	NA	FALSE	12	NA	NA	FALSE
GBA	1q22	330	0.320464	0.00115194	TRUE	11	0.0593663	0.557394	FALSE
FAM189B	1q22	330	NA	NA	FALSE	11	NA	NA	FALSE
SCAMP3	1q22	330	0.382847	8.45189e-05	TRUE	11	0.337571	0.000593277	TRUE
CLK2	1q22	330	0.480379	4.23751e-07	TRUE	11	NA	NA	FALSE
HCN3	1q22	330	NA	NA	FALSE	11	NA	NA	FALSE
PKLR	1q22	330	NA	NA	FALSE	12	0.0328246	0.745782	FALSE
FDPS	1q22	331	0.354751	0.000292968	TRUE	12	0.287248	0.00375915	FALSE
RUSC1-AS1	1q22	331	NA	NA	FALSE	12	NA	NA	FALSE
RUSC1	1q22	331	0.435949	5.79852e-06	TRUE	12	NA	NA	FALSE
ASH1L	1q22	331	NA	NA	FALSE	12	NA	NA	FALSE
MIR555	1q22	332	NA	NA	FALSE	12	NA	NA	FALSE
POU5F1P4	1q22	330	NA	NA	FALSE	12	NA	NA	FALSE
MSTO1	1q22	332	0.368321	0.000163015	TRUE	12	NA	NA	FALSE
MSTO2P	1q22	275	NA	NA	FALSE	10	NA	NA	FALSE
YY1AP1	1q22	277	0.5438	5.00669e-09	TRUE	10	NA	NA	FALSE
DAP3	1q22	276	0.53345	1.10059e-08	TRUE	10	NA	NA	FALSE
GON4L	1q22	277	0.522427	2.47482e-08	TRUE	10	NA	NA	FALSE
SYT11	1q22	277	NA	NA	FALSE	10	NA	NA	FALSE
RIT1	1q22	278	0.518739	3.22474e-08	TRUE	10	NA	NA	FALSE
KIAA0907	1q22	278	NA	NA	FALSE	10	NA	NA	FALSE
SCARNA4	1q22	278	NA	NA	FALSE	10	NA	NA	FALSE
RXFP4	1q22	279	NA	NA	FALSE	10	NA	NA	FALSE
ARHGEF2	1q22	279	0.014624	0.885177	FALSE	10	0.0229471	0.820722	FALSE
SSR2	1q22	270	NA	NA	FALSE	10	NA	NA	FALSE
UBQLN4	1q22	268	0.440496	4.51058e-06	TRUE	10	0.137533	0.172401	FALSE
LAMTOR2	1q22	268	0.494581	1.69368e-07	TRUE	10	NA	NA	FALSE
RAB25	1q22	268	0.427366	9.22499e-06	TRUE	10	NA	NA	FALSE
MEX3A	1q22	268	NA	NA	FALSE	10	NA	NA	FALSE
LMNA	1q22	270	0.211781	0.0344097	FALSE	10	0.259343	0.0091722	FALSE
SEMA4A	1q22	271	0.266964	0.0072531	FALSE	10	NA	NA	FALSE
SLC25A44	1q22	270	NA	NA	FALSE	10	NA	NA	FALSE
PMF1-BGLAP	1q22	270	NA	NA	FALSE	10	NA	NA	FALSE
PMF1	1q22	270	0.44403	3.70129e-06	TRUE	10	NA	NA	FALSE
BGLAP	1q22	270	NA	NA	FALSE	10	NA	NA	FALSE
PAQR6	1q22	270	NA	NA	FALSE	10	NA	NA	FALSE
SMG5	1q22	269	0.257387	0.00973165	FALSE	10	NA	NA	FALSE
TMEM79	1q22	270	0.395196	4.71733e-05	TRUE	10	NA	NA	FALSE
VHLL	1q22	270	NA	NA	FALSE	10	NA	NA	FALSE
CCT3	1q22	270	0.279818	0.00480902	FALSE	10	0.066195	0.512889	FALSE
RHBG	1q22	270	NA	NA	FALSE	9	NA	NA	FALSE
C1orf61	1q22	259	NA	NA	FALSE	9	NA	NA	FALSE
MIR9-1	1q22	259	NA	NA	FALSE	9	NA	NA	FALSE
MEF2D	1q22	312	0.262194	0.00840766	FALSE	11	NA	NA	FALSE
IQGAP3	1q22	312	0.287583	0.00371704	FALSE	11	NA	NA	FALSE
TTC24	1q22	312	NA	NA	FALSE	11	NA	NA	FALSE
GPATCH4	1q22	312	0.285003	0.00405239	FALSE	11	NA	NA	FALSE
HAPLN2	1q23.1	312	NA	NA	FALSE	11	NA	NA	FALSE
BCAN	1q23.1	312	0.17408	0.0832436	FALSE	11	NA	NA	FALSE
NES	1q23.1	312	0.0986774	0.328691	FALSE	11	-0.0760183	0.452223	FALSE
CRABP2	1q23.1	311	0.182935	0.0684922	FALSE	11	NA	NA	FALSE
ISG20L2	1q23.1	310	0.45794	1.66299e-06	TRUE	11	NA	NA	FALSE
RRNAD1	1q23.1	310	NA	NA	FALSE	11	NA	NA	FALSE
HDGF	1q23.1	309	0.289437	0.00349163	FALSE	11	0.251326	0.0116594	FALSE
MRPL24	1q23.1	310	0.42493	1.05006e-05	TRUE	11	NA	NA	FALSE
PRCC	1q23.1	311	0.511858	5.24079e-08	TRUE	11	NA	NA	FALSE
SH2D2A	1q23.1	293	0.127493	0.206205	FALSE	10	NA	NA	FALSE
NTRK1	1q23.1	293	NA	NA	FALSE	10	NA	NA	FALSE
INSRR	1q23.1	289	NA	NA	FALSE	10	NA	NA	FALSE
PEAR1	1q23.1	288	-0.135144	0.180046	FALSE	10	NA	NA	FALSE
LRRC71	1q23.1	288	NA	NA	FALSE	10	NA	NA	FALSE
ARHGEF11	1q23.1	288	0.453698	2.13056e-06	TRUE	10	NA	NA	FALSE
MIR765	1q23.1	288	NA	NA	FALSE	10	NA	NA	FALSE
ETV3L	1q23.1	289	NA	NA	FALSE	10	NA	NA	FALSE
ETV3	1q23.1	288	0.526506	1.83987e-08	TRUE	10	NA	NA	FALSE
CYCSP52	1q23.1	288	NA	NA	FALSE	10	NA	NA	FALSE
FCRL5	1q23.1	287	-0.0690516	0.494828	FALSE	8	NA	NA	FALSE
FCRL4	1q23.1	287	NA	NA	FALSE	10	NA	NA	FALSE
FCRL3	1q23.1	287	NA	NA	FALSE	10	NA	NA	FALSE
FCRL2	1q23.1	287	NA	NA	FALSE	10	NA	NA	FALSE
FCRL1	1q23.1	287	NA	NA	FALSE	10	NA	NA	FALSE
CD5L	1q23.1	287	NA	NA	FALSE	10	-0.0828355	0.412587	FALSE
KIRREL	1q23.1	287	NA	NA	FALSE	10	NA	NA	FALSE
LOC646268	1q23.1	287	NA	NA	FALSE	10	NA	NA	FALSE
CD1D	1q23.1	287	NA	NA	FALSE	10	NA	NA	FALSE
CD1A	1q23.1	287	NA	NA	FALSE	10	NA	NA	FALSE
CD1C	1q23.1	287	NA	NA	FALSE	10	NA	NA	FALSE
CD1B	1q23.1	287	NA	NA	FALSE	10	NA	NA	FALSE
CD1E	1q23.1	287	NA	NA	FALSE	10	NA	NA	FALSE
OR10T2	1q23.1	287	NA	NA	FALSE	10	NA	NA	FALSE
OR10K2	1q23.1	287	NA	NA	FALSE	10	NA	NA	FALSE
OR10K1	1q23.1	287	NA	NA	FALSE	10	NA	NA	FALSE
OR10R2	1q23.1	287	NA	NA	FALSE	10	NA	NA	FALSE
OR6Y1	1q23.1	287	NA	NA	FALSE	10	NA	NA	FALSE
OR6P1	1q23.1	287	NA	NA	FALSE	10	NA	NA	FALSE
OR10X1	1q23.1	287	NA	NA	FALSE	10	NA	NA	FALSE
OR10Z1	1q23.1	287	NA	NA	FALSE	10	NA	NA	FALSE
SPTA1	1q23.1	287	NA	NA	FALSE	10	-0.0540435	0.59332	FALSE
OR6K2	1q23.1	287	NA	NA	FALSE	10	NA	NA	FALSE
OR6K3	1q23.1	287	NA	NA	FALSE	10	NA	NA	FALSE
OR6K6	1q23.1	287	NA	NA	FALSE	10	NA	NA	FALSE
OR6N1	1q23.1	287	NA	NA	FALSE	10	NA	NA	FALSE
OR6N2	1q23.1	287	NA	NA	FALSE	10	NA	NA	FALSE
MNDA	1q23.1	287	0.0476886	0.637527	FALSE	10	-0.0297521	0.768876	FALSE
PYHIN1	1q23.1	287	0.035693	0.724422	FALSE	10	NA	NA	FALSE
IFI16	1q23.1	286	0.537009	8.42e-09	TRUE	8	0.343584	0.000465573	TRUE
AIM2	1q23.1	286	NA	NA	FALSE	8	NA	NA	FALSE
CADM3	1q23.2	287	NA	NA	FALSE	9	NA	NA	FALSE
FCER1A	1q23.2	287	NA	NA	FALSE	9	NA	NA	FALSE
OR10J3	1q23.2	287	NA	NA	FALSE	9	NA	NA	FALSE
OR10J1	1q23.2	287	NA	NA	FALSE	9	NA	NA	FALSE
OR10J5	1q23.2	287	NA	NA	FALSE	9	NA	NA	FALSE
APCS	1q23.2	287	NA	NA	FALSE	9	0.0121397	0.904582	FALSE
CRP	1q23.2	287	NA	NA	FALSE	9	NA	NA	FALSE
DUSP23	1q23.2	286	0.311365	0.00161447	TRUE	9	0.297359	0.00266035	FALSE
FCRL6	1q23.2	286	NA	NA	FALSE	9	NA	NA	FALSE
SLAMF8	1q23.2	287	0.0460744	0.64897	FALSE	9	NA	NA	FALSE
C1orf204	1q23.2	287	NA	NA	FALSE	9	NA	NA	FALSE
VSIG8	1q23.2	287	NA	NA	FALSE	9	NA	NA	FALSE
TAGLN2	1q23.2	286	0.516066	3.89926e-08	TRUE	9	0.303618	0.00213454	FALSE
IGSF9	1q23.2	286	NA	NA	FALSE	9	NA	NA	FALSE
SLAMF9	1q23.2	287	NA	NA	FALSE	9	NA	NA	FALSE
PIGM	1q23.2	287	NA	NA	FALSE	9	NA	NA	FALSE
KCNJ10	1q23.2	287	NA	NA	FALSE	9	NA	NA	FALSE
KCNJ9	1q23.2	287	NA	NA	FALSE	9	NA	NA	FALSE
IGSF8	1q23.2	287	0.228734	0.0220784	FALSE	9	NA	NA	FALSE
ATP1A2	1q23.2	287	-0.00450663	0.964506	FALSE	9	NA	NA	FALSE
ATP1A4	1q23.2	287	NA	NA	FALSE	9	NA	NA	FALSE
CASQ1	1q23.2	286	NA	NA	FALSE	9	NA	NA	FALSE
PEA15	1q23.2	286	0.253001	0.0110959	FALSE	9	-0.0263377	0.794779	FALSE
DCAF8	1q23.2	285	0.39707	4.30887e-05	TRUE	9	NA	NA	FALSE
PEX19	1q23.2	284	0.490736	2.17991e-07	TRUE	9	NA	NA	FALSE
COPA	1q23.2	284	0.327904	0.00086724	TRUE	9	-0.114928	0.254867	FALSE
SUMO1P3	1q23.2	286	NA	NA	FALSE	9	NA	NA	FALSE
NCSTN	1q23.2	285	0.356053	0.000277253	TRUE	9	0.295577	0.00283004	FALSE
NHLH1	1q23.2	286	NA	NA	FALSE	9	NA	NA	FALSE
VANGL2	1q23.2	286	0.333316	0.000702231	TRUE	9	NA	NA	FALSE
SLAMF6	1q23.2	287	NA	NA	FALSE	9	NA	NA	FALSE
CD84	1q23.3	287	0.0826015	0.413913	FALSE	9	NA	NA	FALSE
SLAMF1	1q23.3	287	0.01409	0.889343	FALSE	9	NA	NA	FALSE
CD48	1q23.3	287	0.0632308	0.531982	FALSE	9	NA	NA	FALSE
SLAMF7	1q23.3	287	0.0355909	0.725179	FALSE	9	NA	NA	FALSE
LY9	1q23.3	287	-0.00128718	0.989859	FALSE	9	NA	NA	FALSE
CD244	1q23.3	287	NA	NA	FALSE	9	NA	NA	FALSE
ITLN1	1q23.3	287	NA	NA	FALSE	9	NA	NA	FALSE
ITLN2	1q23.3	283	NA	NA	FALSE	12	NA	NA	FALSE
F11R	1q23.3	281	0.412073	2.04624e-05	TRUE	11	0.365385	0.000185474	TRUE
TSTD1	1q23.3	281	0.237627	0.0172844	FALSE	11	NA	NA	FALSE
USF1	1q23.3	281	0.444098	3.6873e-06	TRUE	11	NA	NA	FALSE
ARHGAP30	1q23.3	282	0.170304	0.0902607	FALSE	12	NA	NA	FALSE
KLHDC9	1q23.3	281	NA	NA	FALSE	12	NA	NA	FALSE
PFDN2	1q23.3	281	0.469733	8.20508e-07	TRUE	12	0.0615746	0.542802	FALSE
DEDD	1q23.3	290	NA	NA	FALSE	12	NA	NA	FALSE
NIT1	1q23.3	290	0.495885	1.55368e-07	TRUE	12	NA	NA	FALSE
UFC1	1q23.3	289	0.452356	2.30259e-06	TRUE	12	NA	NA	FALSE
USP21	1q23.3	289	NA	NA	FALSE	12	NA	NA	FALSE
PPOX	1q23.3	289	0.349766	0.000361032	TRUE	12	NA	NA	FALSE
B4GALT3	1q23.3	289	0.495904	1.55167e-07	TRUE	12	NA	NA	FALSE
ADAMTS4	1q23.3	289	0.027862	0.783186	FALSE	12	NA	NA	FALSE
NDUFS2	1q23.3	290	0.469177	8.48836e-07	TRUE	12	0.160565	0.110526	FALSE
FCER1G	1q23.3	290	0.0690218	0.495015	FALSE	12	NA	NA	FALSE
APOA2	1q23.3	290	NA	NA	FALSE	12	-0.0782511	0.439013	FALSE
NR1I3	1q23.3	290	NA	NA	FALSE	12	NA	NA	FALSE
TOMM40L	1q23.3	290	0.335088	0.000654822	TRUE	12	NA	NA	FALSE
PCP4L1	1q23.3	292	NA	NA	FALSE	12	NA	NA	FALSE
MPZ	1q23.3	291	0.119199	0.237515	FALSE	12	NA	NA	FALSE
SDHC	1q23.3	291	0.459143	1.54923e-06	TRUE	12	NA	NA	FALSE
FCGR2A	1q23.3	482	-0.022897	0.821107	FALSE	13	NA	NA	FALSE
HSPA6	1q23.3	188	0.211044	0.035056	FALSE	9	0.170621	0.0896529	FALSE
FCGR3A	1q23.3	192	0.0362882	0.720015	FALSE	9	NA	NA	FALSE
FCGR2C	1q23.3	6	NA	NA	FALSE	1	NA	NA	FALSE
HSPA7	1q23.3	16	NA	NA	FALSE	10	NA	NA	FALSE
FCGR3B	1q23.3	16	0.0382679	0.705426	FALSE	10	NA	NA	FALSE
FCGR2B	1q23.3	90	0.128906	0.201182	FALSE	4	NA	NA	FALSE
RPL31P11	1q23.3	328	NA	NA	FALSE	12	NA	NA	FALSE
FCRLA	1q23.3	328	NA	NA	FALSE	12	NA	NA	FALSE
FCRLB	1q23.3	328	NA	NA	FALSE	12	NA	NA	FALSE
DUSP12	1q23.3	327	0.463078	1.22637e-06	TRUE	12	NA	NA	FALSE
ATF6	1q23.3	327	NA	NA	FALSE	12	NA	NA	FALSE
OLFML2B	1q23.3	328	-0.143971	0.152985	FALSE	12	NA	NA	FALSE
NOS1AP	1q23.3	328	0.0675496	0.504282	FALSE	12	NA	NA	FALSE
MIR4654	1q23.3	328	NA	NA	FALSE	12	NA	NA	FALSE
MIR556	1q23.3	328	NA	NA	FALSE	12	NA	NA	FALSE
C1orf111	1q23.3	328	NA	NA	FALSE	12	NA	NA	FALSE
C1orf226	1q23.3	328	NA	NA	FALSE	12	NA	NA	FALSE
SH2D1B	1q23.3	328	NA	NA	FALSE	12	NA	NA	FALSE
UHMK1	1q23.3	328	NA	NA	FALSE	12	NA	NA	FALSE
UAP1	1q23.3	328	0.0862173	0.393702	FALSE	12	-0.183296	0.0679386	FALSE
DDR2	1q23.3	327	NA	NA	FALSE	12	NA	NA	FALSE
HSD17B7	1q23.3	327	0.377899	0.000106081	TRUE	12	NA	NA	FALSE
RGS4	1q23.3	308	NA	NA	FALSE	11	NA	NA	FALSE
RGS5	1q23.3	307	NA	NA	FALSE	11	NA	NA	FALSE
NUF2	1q23.3	307	0.338045	0.000582145	TRUE	11	NA	NA	FALSE
PBX1	1q23.3	307	0.367888	0.00016616	TRUE	11	NA	NA	FALSE
LOC100505795	1q23.3	307	NA	NA	FALSE	11	NA	NA	FALSE
LMX1A	1q23.3	308	NA	NA	FALSE	11	NA	NA	FALSE
RXRG	1q23.3	308	NA	NA	FALSE	11	NA	NA	FALSE
LOC400794	1q23.3	308	NA	NA	FALSE	11	NA	NA	FALSE
LRRC52	1q24.1	308	NA	NA	FALSE	11	NA	NA	FALSE
MGST3	1q24.1	308	0.289419	0.00349384	FALSE	11	0.246085	0.0135874	FALSE
ALDH9A1	1q24.1	308	NA	NA	FALSE	11	NA	NA	FALSE
LOC440700	1q24.1	307	NA	NA	FALSE	11	NA	NA	FALSE
TMCO1	1q24.1	307	0.415987	1.67494e-05	TRUE	11	NA	NA	FALSE
UCK2	1q24.1	307	0.393855	5.03135e-05	TRUE	11	NA	NA	FALSE
MIR3658	1q24.1	307	NA	NA	FALSE	11	NA	NA	FALSE
FAM78B	1q24.1	308	NA	NA	FALSE	11	NA	NA	FALSE
MIR921	1q24.1	308	NA	NA	FALSE	11	NA	NA	FALSE
FMO9P	1q24.1	308	NA	NA	FALSE	11	NA	NA	FALSE
POGK	1q24.1	306	0.510199	5.88222e-08	TRUE	11	NA	NA	FALSE
TADA1	1q24.1	324	0.555943	1.91928e-09	TRUE	12	NA	NA	FALSE
ILDR2	1q24.1	326	NA	NA	FALSE	12	NA	NA	FALSE
MAEL	1q24.1	326	NA	NA	FALSE	12	NA	NA	FALSE
GPA33	1q24.1	326	NA	NA	FALSE	12	NA	NA	FALSE
DUSP27	1q24.1	326	NA	NA	FALSE	12	NA	NA	FALSE
POU2F1	1q24.2	322	0.21542	0.0313612	FALSE	12	NA	NA	FALSE
CD247	1q24.2	322	NA	NA	FALSE	12	NA	NA	FALSE
CREG1	1q24.2	321	0.420579	1.32006e-05	TRUE	12	0.039451	0.696757	FALSE
RCSD1	1q24.2	321	-0.0208717	0.836701	FALSE	12	NA	NA	FALSE
MPZL1	1q24.2	321	0.316437	0.00133926	TRUE	12	NA	NA	FALSE
ADCY10	1q24.2	321	NA	NA	FALSE	12	NA	NA	FALSE
DCAF6	1q24.2	321	0.380918	9.23895e-05	TRUE	12	NA	NA	FALSE
GPR161	1q24.2	321	NA	NA	FALSE	12	NA	NA	FALSE
TIPRL	1q24.2	321	0.505038	8.3919e-08	TRUE	11	0.424912	1.05107e-05	TRUE
SFT2D2	1q24.2	321	0.396455	4.43926e-05	TRUE	12	NA	NA	FALSE
ANKRD36BP1	1q24.2	321	NA	NA	FALSE	12	NA	NA	FALSE
TBX19	1q24.2	322	NA	NA	FALSE	12	NA	NA	FALSE
MIR557	1q24.2	322	NA	NA	FALSE	12	NA	NA	FALSE
LOC100505918	1q24.2	322	NA	NA	FALSE	12	NA	NA	FALSE
XCL2	1q24.2	322	NA	NA	FALSE	12	NA	NA	FALSE
XCL1	1q24.2	322	NA	NA	FALSE	12	NA	NA	FALSE
DPT	1q24.2	322	NA	NA	FALSE	12	0.00792741	0.937606	FALSE
ATP1B1	1q24.2	322	0.0253545	0.80228	FALSE	12	0.0821366	0.416554	FALSE
NME7	1q24.2	328	0.14947	0.13774	FALSE	12	NA	NA	FALSE
BLZF1	1q24.2	333	NA	NA	FALSE	13	NA	NA	FALSE
SLC19A2	1q24.2	333	NA	NA	FALSE	13	NA	NA	FALSE
F5	1q24.2	333	-0.0724595	0.473727	FALSE	13	0.222101	0.0263576	FALSE
SELP	1q24.2	333	-0.0159874	0.874556	FALSE	13	NA	NA	FALSE
SELL	1q24.2	333	-0.0163955	0.871381	FALSE	13	NA	NA	FALSE
SELE	1q24.2	333	NA	NA	FALSE	13	NA	NA	FALSE
C1orf112	1q24.2	332	0.27921	0.00490557	FALSE	13	NA	NA	FALSE
METTL18	1q24.2	333	NA	NA	FALSE	13	NA	NA	FALSE
SCYL3	1q24.2	332	0.451757	2.38357e-06	TRUE	13	NA	NA	FALSE
KIFAP3	1q24.2	332	0.407592	2.56547e-05	TRUE	13	NA	NA	FALSE
METTL11B	1q24.2	299	NA	NA	FALSE	12	NA	NA	FALSE
MIR3119-1	1q24.2	299	NA	NA	FALSE	12	NA	NA	FALSE
MIR3119-2	1q24.2	299	NA	NA	FALSE	12	NA	NA	FALSE
GORAB	1q24.2	331	0.492447	1.94906e-07	TRUE	13	NA	NA	FALSE
PRRX1	1q24.2	332	0.000228049	0.998203	FALSE	13	NA	NA	FALSE
FMO3	1q24.3	332	NA	NA	FALSE	13	NA	NA	FALSE
MIR1295A	1q24.3	332	NA	NA	FALSE	13	NA	NA	FALSE
FMO6P	1q24.3	332	NA	NA	FALSE	13	NA	NA	FALSE
FMO2	1q24.3	332	NA	NA	FALSE	13	NA	NA	FALSE
FMO1	1q24.3	332	0.0737078	0.466122	FALSE	13	-0.0132208	0.89613	FALSE
FMO4	1q24.3	332	0.236053	0.0180609	FALSE	13	NA	NA	FALSE
TOP1P1	1q24.3	332	NA	NA	FALSE	13	NA	NA	FALSE
PRRC2C	1q24.3	338	0.562584	1.11751e-09	TRUE	13	NA	NA	FALSE
MYOC	1q24.3	339	NA	NA	FALSE	13	NA	NA	FALSE
VAMP4	1q24.3	338	0.439978	4.64229e-06	TRUE	13	NA	NA	FALSE
METTL13	1q24.3	332	NA	NA	FALSE	13	NA	NA	FALSE
DNM3	1q24.3	332	-0.0497269	0.623199	FALSE	13	0.0438454	0.664906	FALSE
DNM3OS	1q24.3	332	NA	NA	FALSE	13	NA	NA	FALSE
MIR214	1q24.3	332	NA	NA	FALSE	13	NA	NA	FALSE
MIR3120	1q24.3	332	NA	NA	FALSE	13	NA	NA	FALSE
MIR199A2	1q24.3	332	NA	NA	FALSE	13	NA	NA	FALSE
C1orf105	1q24.3	332	NA	NA	FALSE	13	NA	NA	FALSE
PIGC	1q24.3	332	NA	NA	FALSE	13	NA	NA	FALSE
FASLG	1q24.3	332	NA	NA	FALSE	13	NA	NA	FALSE
TNFSF18	1q25.1	332	NA	NA	FALSE	13	NA	NA	FALSE
TNFSF4	1q25.1	332	NA	NA	FALSE	13	NA	NA	FALSE
LOC100506023	1q25.1	331	NA	NA	FALSE	12	NA	NA	FALSE
PRDX6	1q25.1	331	0.404715	2.96149e-05	TRUE	12	0.338346	0.000575173	TRUE
ANKRD45	1q25.1	332	NA	NA	FALSE	13	NA	NA	FALSE
LOC730159	1q25.1	332	NA	NA	FALSE	13	NA	NA	FALSE
KLHL20	1q25.1	304	NA	NA	FALSE	10	NA	NA	FALSE
CENPL	1q25.1	304	0.348861	0.000374849	TRUE	10	NA	NA	FALSE
DARS2	1q25.1	304	0.285481	0.00398825	FALSE	10	0.230941	0.020793	FALSE
GAS5	1q25.1	305	NA	NA	FALSE	10	NA	NA	FALSE
SNORD44	1q25.1	305	NA	NA	FALSE	10	NA	NA	FALSE
SNORD47	1q25.1	305	NA	NA	FALSE	10	NA	NA	FALSE
SNORD74	1q25.1	305	NA	NA	FALSE	10	NA	NA	FALSE
SNORD75	1q25.1	305	NA	NA	FALSE	10	NA	NA	FALSE
SNORD76	1q25.1	305	NA	NA	FALSE	10	NA	NA	FALSE
SNORD77	1q25.1	305	NA	NA	FALSE	10	NA	NA	FALSE
SNORD78	1q25.1	305	NA	NA	FALSE	10	NA	NA	FALSE
SNORD79	1q25.1	305	NA	NA	FALSE	10	NA	NA	FALSE
SNORD80	1q25.1	305	NA	NA	FALSE	10	NA	NA	FALSE
SNORD81	1q25.1	305	NA	NA	FALSE	10	NA	NA	FALSE
ZBTB37	1q25.1	305	NA	NA	FALSE	10	NA	NA	FALSE
SERPINC1	1q25.1	304	NA	NA	FALSE	10	0.0612551	0.544901	FALSE
RC3H1	1q25.1	304	0.453344	2.17465e-06	TRUE	10	NA	NA	FALSE
RABGAP1L	1q25.1	304	0.349845	0.000359846	TRUE	11	NA	NA	FALSE
GPR52	1q25.1	304	NA	NA	FALSE	10	NA	NA	FALSE
CACYBP	1q25.1	316	0.369795	0.000152718	TRUE	11	0.280142	0.00475835	FALSE
MRPS14	1q25.1	316	0.257997	0.00955414	FALSE	11	NA	NA	FALSE
TNN	1q25.1	318	NA	NA	FALSE	11	NA	NA	FALSE
KIAA0040	1q25.1	318	-0.0215627	0.831373	FALSE	11	NA	NA	FALSE
TNR	1q25.1	305	NA	NA	FALSE	10	NA	NA	FALSE
RFWD2	1q25.1	313	NA	NA	FALSE	12	NA	NA	FALSE
SCARNA3	1q25.1	313	NA	NA	FALSE	12	NA	NA	FALSE
PAPPA2	1q25.2	314	NA	NA	FALSE	12	NA	NA	FALSE
ASTN1	1q25.2	314	NA	NA	FALSE	12	NA	NA	FALSE
MIR488	1q25.2	314	NA	NA	FALSE	12	NA	NA	FALSE
SEC16B	1q25.2	314	NA	NA	FALSE	12	NA	NA	FALSE
LOC730102	1q25.2	314	NA	NA	FALSE	12	NA	NA	FALSE
RASAL2	1q25.2	313	0.372701	0.00013416	TRUE	12	NA	NA	FALSE
C1orf220	1q25.2	314	NA	NA	FALSE	12	NA	NA	FALSE
MIR4424	1q25.2	314	NA	NA	FALSE	12	NA	NA	FALSE
RALGPS2	1q25.2	313	0.411798	2.07498e-05	TRUE	12	NA	NA	FALSE
ANGPTL1	1q25.2	313	NA	NA	FALSE	12	NA	NA	FALSE
FAM20B	1q25.2	312	0.55429	2.19194e-09	TRUE	12	NA	NA	FALSE
TOR3A	1q25.2	312	0.380845	9.26997e-05	TRUE	12	NA	NA	FALSE
ABL2	1q25.2	313	0.112693	0.264284	FALSE	12	NA	NA	FALSE
SOAT1	1q25.2	314	0.026748	0.791654	FALSE	12	NA	NA	FALSE
AXDND1	1q25.2	284	NA	NA	FALSE	8	NA	NA	FALSE
NPHS2	1q25.2	284	NA	NA	FALSE	8	NA	NA	FALSE
TDRD5	1q25.2	284	NA	NA	FALSE	8	NA	NA	FALSE
FAM163A	1q25.2	284	NA	NA	FALSE	8	NA	NA	FALSE
TOR1AIP2	1q25.2	282	0.509758	6.06477e-08	TRUE	8	0.1308	0.194586	FALSE
TOR1AIP1	1q25.2	282	0.320941	0.00113141	TRUE	8	0.191035	0.0569222	FALSE
CEP350	1q25.2	283	0.419867	1.37001e-05	TRUE	8	NA	NA	FALSE
QSOX1	1q25.2	284	0.0227271	0.822413	FALSE	8	NA	NA	FALSE
FLJ23867	1q25.2	284	NA	NA	FALSE	8	NA	NA	FALSE
LHX4	1q25.2	283	NA	NA	FALSE	8	NA	NA	FALSE
ACBD6	1q25.2	283	0.503658	9.21926e-08	TRUE	8	NA	NA	FALSE
MIR3121	1q25.3	283	NA	NA	FALSE	8	NA	NA	FALSE
XPR1	1q25.3	284	0.296231	0.00276669	FALSE	8	NA	NA	FALSE
KIAA1614	1q25.3	279	NA	NA	FALSE	8	NA	NA	FALSE
STX6	1q25.3	277	0.476568	5.38222e-07	TRUE	8	NA	NA	FALSE
MR1	1q25.3	277	0.460736	1.40989e-06	TRUE	8	NA	NA	FALSE
IER5	1q25.3	278	0.331209	0.000762722	TRUE	8	NA	NA	FALSE
GM140	1q25.3	279	NA	NA	FALSE	8	NA	NA	FALSE
CACNA1E	1q25.3	279	NA	NA	FALSE	8	NA	NA	FALSE
ZNF648	1q25.3	279	NA	NA	FALSE	8	NA	NA	FALSE
GLUL	1q25.3	279	0.21333	0.0330827	FALSE	8	0.133284	0.186171	FALSE
TEDDM1	1q25.3	279	NA	NA	FALSE	8	NA	NA	FALSE
LINC00272	1q25.3	279	NA	NA	FALSE	8	NA	NA	FALSE
RGSL1	1q25.3	278	NA	NA	FALSE	8	NA	NA	FALSE
RNASEL	1q25.3	278	0.391102	5.73804e-05	TRUE	8	NA	NA	FALSE
RGS16	1q25.3	278	NA	NA	FALSE	8	NA	NA	FALSE
LOC284648	1q25.3	279	NA	NA	FALSE	8	NA	NA	FALSE
RGS8	1q25.3	279	NA	NA	FALSE	8	NA	NA	FALSE
NPL	1q25.3	279	0.169022	0.0927454	FALSE	8	NA	NA	FALSE
DHX9	1q25.3	279	0.19364	0.0535616	FALSE	8	0.10824	0.283743	FALSE
SHCBP1L	1q25.3	279	NA	NA	FALSE	8	NA	NA	FALSE
LAMC1	1q25.3	284	-0.0726102	0.472806	FALSE	6	-0.0590532	0.559478	FALSE
LAMC2	1q25.3	284	-0.0543421	0.591277	FALSE	6	NA	NA	FALSE
NMNAT2	1q25.3	284	NA	NA	FALSE	6	NA	NA	FALSE
SMG7	1q25.3	297	0.462492	1.27011e-06	TRUE	6	NA	NA	FALSE
NCF2	1q25.3	297	-0.0528118	0.60178	FALSE	6	NA	NA	FALSE
ARPC5	1q25.3	297	0.44938	2.73227e-06	TRUE	6	-0.0393268	0.697666	FALSE
RGL1	1q25.3	297	NA	NA	FALSE	6	NA	NA	FALSE
APOBEC4	1q25.3	297	NA	NA	FALSE	6	NA	NA	FALSE
TSEN15	1q25.3	290	NA	NA	FALSE	7	NA	NA	FALSE
C1orf21	1q25.3	278	NA	NA	FALSE	6	NA	NA	FALSE
EDEM3	1q25.3	295	0.464532	1.12414e-06	TRUE	6	NA	NA	FALSE
FAM129A	1q25.3	296	NA	NA	FALSE	6	NA	NA	FALSE
RNF2	1q25.3	298	0.497311	1.41314e-07	TRUE	8	NA	NA	FALSE
TRMT1L	1q25.3	304	0.493807	1.78246e-07	TRUE	7	NA	NA	FALSE
SWT1	1q25.3	305	NA	NA	FALSE	7	NA	NA	FALSE
IVNS1ABP	1q25.3	306	0.271362	0.00631534	FALSE	7	NA	NA	FALSE
HMCN1	1q25.3	286	-0.102572	0.309867	FALSE	10	-0.0235191	0.816331	FALSE
PRG4	1q31.1	288	0.140593	0.162958	FALSE	10	NA	NA	FALSE
TPR	1q31.1	288	0.444666	3.57105e-06	TRUE	10	0.0986794	0.328681	FALSE
C1orf27	1q31.1	288	NA	NA	FALSE	10	NA	NA	FALSE
OCLM	1q31.1	289	NA	NA	FALSE	10	NA	NA	FALSE
PDC	1q31.1	289	NA	NA	FALSE	10	NA	NA	FALSE
PTGS2	1q31.1	280	-0.091094	0.367395	FALSE	10	NA	NA	FALSE
PLA2G4A	1q31.1	267	0.219365	0.028318	FALSE	8	0.203978	0.041792	FALSE
LOC440704	1q31.1	212	NA	NA	FALSE	3	NA	NA	FALSE
RGS18	1q31.2	208	-0.0781806	0.439427	FALSE	3	NA	NA	FALSE
RGS21	1q31.2	208	NA	NA	FALSE	3	NA	NA	FALSE
RGS1	1q31.2	208	NA	NA	FALSE	3	NA	NA	FALSE
RGS13	1q31.2	208	NA	NA	FALSE	3	NA	NA	FALSE
RGS2	1q31.2	208	NA	NA	FALSE	3	NA	NA	FALSE
UCHL5	1q31.2	207	0.417033	1.58696e-05	TRUE	3	0.267346	0.00716717	FALSE
TROVE2	1q31.2	207	NA	NA	FALSE	3	NA	NA	FALSE
GLRX2	1q31.2	207	NA	NA	FALSE	3	NA	NA	FALSE
CDC73	1q31.2	207	0.450281	2.59484e-06	TRUE	3	0.169786	0.0912572	FALSE
MIR1278	1q31.2	207	NA	NA	FALSE	3	NA	NA	FALSE
B3GALT2	1q31.2	207	NA	NA	FALSE	3	NA	NA	FALSE
KCNT2	1q31.3	252	NA	NA	FALSE	5	NA	NA	FALSE
MIR4735	1q31.3	252	NA	NA	FALSE	5	NA	NA	FALSE
CFH	1q31.3	248	0.256507	0.00999305	FALSE	10	0.0983678	0.330218	FALSE
CFHR3	1q31.3	71	NA	NA	FALSE	4	NA	NA	FALSE
CFHR1	1q31.3	28	0.111762	0.268275	FALSE	7	0.232827	0.0197467	FALSE
CFHR4	1q31.3	152	NA	NA	FALSE	8	NA	NA	FALSE
CFHR2	1q31.3	237	NA	NA	FALSE	11	NA	NA	FALSE
CFHR5	1q31.3	237	NA	NA	FALSE	11	NA	NA	FALSE
F13B	1q31.3	237	NA	NA	FALSE	11	NA	NA	FALSE
ASPM	1q31.3	237	0.282795	0.0043605	FALSE	11	NA	NA	FALSE
ZBTB41	1q31.3	237	NA	NA	FALSE	11	NA	NA	FALSE
CRB1	1q31.3	237	NA	NA	FALSE	11	NA	NA	FALSE
DENND1B	1q31.3	237	NA	NA	FALSE	11	NA	NA	FALSE
C1orf53	1q31.3	237	NA	NA	FALSE	11	NA	NA	FALSE
LHX9	1q31.3	237	NA	NA	FALSE	11	NA	NA	FALSE
NEK7	1q31.3	238	0.273073	0.00598058	FALSE	12	NA	NA	FALSE
ATP6V1G3	1q31.3	237	NA	NA	FALSE	11	NA	NA	FALSE
PTPRC	1q31.3	237	-0.0629134	0.534047	FALSE	11	-0.103231	0.306749	FALSE
MIR181A1	1q32.1	237	NA	NA	FALSE	11	NA	NA	FALSE
MIR181B1	1q32.1	237	NA	NA	FALSE	11	NA	NA	FALSE
NR5A2	1q32.1	237	NA	NA	FALSE	11	NA	NA	FALSE
ZNF281	1q32.1	234	NA	NA	FALSE	19	NA	NA	FALSE
KIF14	1q32.1	234	0.312082	0.00157269	FALSE	19	NA	NA	FALSE
DDX59	1q32.1	233	0.525794	1.93804e-08	TRUE	19	NA	NA	FALSE
CAMSAP2	1q32.1	233	0.41161	2.09484e-05	TRUE	19	NA	NA	FALSE
GPR25	1q32.1	233	NA	NA	FALSE	19	NA	NA	FALSE
C1orf106	1q32.1	234	NA	NA	FALSE	19	NA	NA	FALSE
KIF21B	1q32.1	234	NA	NA	FALSE	19	NA	NA	FALSE
CACNA1S	1q32.1	234	NA	NA	FALSE	19	NA	NA	FALSE
TMEM9	1q32.1	234	0.22877	0.0220569	FALSE	19	NA	NA	FALSE
IGFN1	1q32.1	234	NA	NA	FALSE	19	NA	NA	FALSE
PKP1	1q32.1	233	0.320256	0.00116098	TRUE	19	NA	NA	FALSE
TNNT2	1q32.1	233	NA	NA	FALSE	19	NA	NA	FALSE
LAD1	1q32.1	233	0.330501	0.000784095	TRUE	19	NA	NA	FALSE
TNNI1	1q32.1	233	NA	NA	FALSE	19	NA	NA	FALSE
PHLDA3	1q32.1	235	0.259653	0.00908638	FALSE	19	NA	NA	FALSE
CSRP1	1q32.1	235	-0.00771186	0.9393	FALSE	19	0.0624631	0.536984	FALSE
RPS10P7	1q32.1	202	NA	NA	FALSE	24	NA	NA	FALSE
NAV1	1q32.1	201	0.0443627	0.661194	FALSE	23	NA	NA	FALSE
MIR1231	1q32.1	202	NA	NA	FALSE	24	NA	NA	FALSE
IPO9	1q32.1	201	0.403399	3.16095e-05	TRUE	23	0.353785	0.000305152	TRUE
SHISA4	1q32.1	201	0.0110187	0.913358	FALSE	23	NA	NA	FALSE
LMOD1	1q32.1	201	-0.00495119	0.961007	FALSE	23	NA	NA	FALSE
TIMM17A	1q32.1	201	0.212919	0.0334303	FALSE	24	NA	NA	FALSE
RNPEP	1q32.1	201	0.33781	0.000587631	TRUE	24	0.307904	0.00183067	FALSE
ELF3	1q32.1	201	0.27351	0.00589758	FALSE	24	NA	NA	FALSE
GPR37L1	1q32.1	201	NA	NA	FALSE	24	NA	NA	FALSE
ARL8A	1q32.1	201	0.429794	8.10004e-06	TRUE	24	0.0650917	0.519954	FALSE
PTPN7	1q32.1	201	-0.106886	0.289848	FALSE	24	NA	NA	FALSE
PTPRVP	1q32.1	202	NA	NA	FALSE	24	NA	NA	FALSE
LGR6	1q32.1	202	NA	NA	FALSE	24	NA	NA	FALSE
UBE2T	1q32.1	202	0.318701	0.00123081	FALSE	24	NA	NA	FALSE
PPP1R12B	1q32.1	202	0.1156	0.252081	FALSE	24	NA	NA	FALSE
SYT2	1q32.1	202	NA	NA	FALSE	24	NA	NA	FALSE
KDM5B	1q32.1	202	NA	NA	FALSE	24	NA	NA	FALSE
LOC148709	1q32.1	200	NA	NA	FALSE	23	NA	NA	FALSE
RABIF	1q32.1	200	0.478213	4.85595e-07	TRUE	23	0.329719	0.000808304	TRUE
KLHL12	1q32.1	200	0.42417	1.09311e-05	TRUE	23	NA	NA	FALSE
ADIPOR1	1q32.1	201	NA	NA	FALSE	24	NA	NA	FALSE
CYB5R1	1q32.1	202	0.266482	0.00736304	FALSE	24	0.287421	0.00373732	FALSE
TMEM183A	1q32.1	202	NA	NA	FALSE	24	NA	NA	FALSE
PPFIA4	1q32.1	202	NA	NA	FALSE	24	NA	NA	FALSE
MYOG	1q32.1	202	NA	NA	FALSE	24	NA	NA	FALSE
ADORA1	1q32.1	202	NA	NA	FALSE	24	NA	NA	FALSE
MYBPH	1q32.1	202	NA	NA	FALSE	24	NA	NA	FALSE
CHI3L1	1q32.1	202	-0.082988	0.411724	FALSE	24	NA	NA	FALSE
CHIT1	1q32.1	202	NA	NA	FALSE	24	NA	NA	FALSE
BTG2	1q32.1	202	NA	NA	FALSE	24	NA	NA	FALSE
FMOD	1q32.1	202	-0.0445667	0.659732	FALSE	24	NA	NA	FALSE
PRELP	1q32.1	202	0.0391833	0.698715	FALSE	24	-0.0330559	0.744052	FALSE
OPTC	1q32.1	202	NA	NA	FALSE	24	NA	NA	FALSE
ATP2B4	1q32.1	201	0.365667	0.000183197	TRUE	23	0.336986	0.000607271	TRUE
LINC00260	1q32.1	201	NA	NA	FALSE	23	NA	NA	FALSE
SNORA77	1q32.1	201	NA	NA	FALSE	23	NA	NA	FALSE
LAX1	1q32.1	202	-0.0827119	0.413287	FALSE	24	NA	NA	FALSE
ZBED6	1q32.1	202	NA	NA	FALSE	24	NA	NA	FALSE
ZC3H11A	1q32.1	202	NA	NA	FALSE	24	NA	NA	FALSE
SNRPE	1q32.1	202	0.283664	0.00423688	FALSE	24	0.0205969	0.838822	FALSE
LINC00303	1q32.1	202	NA	NA	FALSE	24	NA	NA	FALSE
SOX13	1q32.1	202	0.308189	0.00181192	FALSE	24	NA	NA	FALSE
ETNK2	1q32.1	202	NA	NA	FALSE	24	NA	NA	FALSE
REN	1q32.1	202	NA	NA	FALSE	24	NA	NA	FALSE
GOLT1A	1q32.1	202	NA	NA	FALSE	24	NA	NA	FALSE
KISS1	1q32.1	202	NA	NA	FALSE	24	NA	NA	FALSE
PLEKHA6	1q32.1	202	0.0929684	0.357578	FALSE	24	NA	NA	FALSE
PPP1R15B	1q32.1	202	NA	NA	FALSE	24	NA	NA	FALSE
PIK3C2B	1q32.1	202	NA	NA	FALSE	24	NA	NA	FALSE
MDM4	1q32.1	202	NA	NA	FALSE	24	NA	NA	FALSE
LRRN2	1q32.1	202	NA	NA	FALSE	24	NA	NA	FALSE
NFASC	1q32.1	202	0.155738	0.121802	FALSE	24	NA	NA	FALSE
CNTN2	1q32.1	201	NA	NA	FALSE	24	NA	NA	FALSE
RBBP5	1q32.1	192	0.516048	3.90417e-08	TRUE	28	0.219719	0.0280575	FALSE
TMEM81	1q32.1	192	NA	NA	FALSE	28	NA	NA	FALSE
DSTYK	1q32.1	193	NA	NA	FALSE	28	NA	NA	FALSE
TMCC2	1q32.1	176	NA	NA	FALSE	23	NA	NA	FALSE
NUAK2	1q32.1	176	NA	NA	FALSE	23	NA	NA	FALSE
KLHDC8A	1q32.1	176	NA	NA	FALSE	23	NA	NA	FALSE
LEMD1	1q32.1	176	NA	NA	FALSE	23	NA	NA	FALSE
MIR135B	1q32.1	176	NA	NA	FALSE	23	NA	NA	FALSE
CDK18	1q32.1	176	0.193883	0.0532559	FALSE	23	NA	NA	FALSE
LOC284578	1q32.1	176	NA	NA	FALSE	23	NA	NA	FALSE
ELK4	1q32.1	197	NA	NA	FALSE	32	NA	NA	FALSE
SLC45A3	1q32.1	197	NA	NA	FALSE	32	NA	NA	FALSE
NUCKS1	1q32.1	196	0.528354	1.60652e-08	TRUE	32	NA	NA	FALSE
SLC41A1	1q32.1	195	NA	NA	FALSE	28	NA	NA	FALSE
PM20D1	1q32.1	195	NA	NA	FALSE	28	NA	NA	FALSE
LOC284581	1q32.1	195	NA	NA	FALSE	28	NA	NA	FALSE
SLC26A9	1q32.1	195	NA	NA	FALSE	28	NA	NA	FALSE
CTSE	1q32.1	195	NA	NA	FALSE	29	NA	NA	FALSE
C1orf186	1q32.1	195	NA	NA	FALSE	29	NA	NA	FALSE
AVPR1B	1q32.1	195	NA	NA	FALSE	29	NA	NA	FALSE
FAM72A	1q32.1	195	NA	NA	FALSE	29	NA	NA	FALSE
SRGAP2	1q32.1	170	0.408037	2.50887e-05	TRUE	25	0.0188565	0.85228	FALSE
IKBKE	1q32.1	170	NA	NA	FALSE	25	NA	NA	FALSE
RASSF5	1q32.1	170	0.257221	0.00978041	FALSE	24	NA	NA	FALSE
EIF2D	1q32.1	170	0.469258	8.44654e-07	TRUE	24	0.40227	3.34218e-05	TRUE
DYRK3	1q32.1	171	NA	NA	FALSE	25	NA	NA	FALSE
MAPKAPK2	1q32.1	171	0.218038	0.0293125	FALSE	25	NA	NA	FALSE
IL10	1q32.1	171	NA	NA	FALSE	25	NA	NA	FALSE
IL19	1q32.1	171	NA	NA	FALSE	25	NA	NA	FALSE
IL20	1q32.1	171	NA	NA	FALSE	25	NA	NA	FALSE
IL24	1q32.1	171	NA	NA	FALSE	25	NA	NA	FALSE
PIGR	1q32.1	171	NA	NA	FALSE	25	NA	NA	FALSE
FCAMR	1q32.1	171	NA	NA	FALSE	25	NA	NA	FALSE
C1orf116	1q32.1	171	NA	NA	FALSE	25	NA	NA	FALSE
YOD1	1q32.1	171	0.248657	0.0126091	FALSE	25	NA	NA	FALSE
PFKFB2	1q32.1	171	0.016936	0.867179	FALSE	25	NA	NA	FALSE
C4BPB	1q32.1	171	NA	NA	FALSE	25	0.108452	0.282798	FALSE
C4BPA	1q32.2	171	NA	NA	FALSE	25	-0.0520684	0.606912	FALSE
CD55	1q32.2	171	0.0910897	0.367418	FALSE	25	0.148709	0.139777	FALSE
CR2	1q32.2	171	NA	NA	FALSE	25	NA	NA	FALSE
CR1	1q32.2	171	-0.105667	0.295412	FALSE	25	-0.0552612	0.58501	FALSE
CR1L	1q32.2	171	NA	NA	FALSE	25	NA	NA	FALSE
CD46	1q32.2	170	0.462968	1.23448e-06	TRUE	25	NA	NA	FALSE
MIR29B2	1q32.2	170	NA	NA	FALSE	25	NA	NA	FALSE
MIR29C	1q32.2	170	NA	NA	FALSE	25	NA	NA	FALSE
LOC148696	1q32.2	171	NA	NA	FALSE	25	NA	NA	FALSE
CD34	1q32.2	171	-0.0935443	0.354595	FALSE	25	NA	NA	FALSE
PLXNA2	1q32.2	170	0.336614	0.000616333	TRUE	25	NA	NA	FALSE
MIR205HG	1q32.2	172	NA	NA	FALSE	25	NA	NA	FALSE
MIR205	1q32.2	172	NA	NA	FALSE	25	NA	NA	FALSE
CAMK1G	1q32.2	172	NA	NA	FALSE	25	NA	NA	FALSE
LAMB3	1q32.2	172	0.216321	0.0306427	FALSE	25	0.109388	0.278639	FALSE
MIR4260	1q32.2	172	NA	NA	FALSE	25	NA	NA	FALSE
G0S2	1q32.2	172	NA	NA	FALSE	25	NA	NA	FALSE
HSD11B1	1q32.2	172	-0.138201	0.170304	FALSE	25	NA	NA	FALSE
TRAF3IP3	1q32.2	171	0.0191926	0.849677	FALSE	25	NA	NA	FALSE
C1orf74	1q32.2	171	NA	NA	FALSE	25	NA	NA	FALSE
IRF6	1q32.2	171	0.423197	1.15071e-05	TRUE	25	NA	NA	FALSE
DIEXF	1q32.2	171	0.48668	2.83549e-07	TRUE	25	NA	NA	FALSE
SYT14	1q32.2	172	NA	NA	FALSE	25	NA	NA	FALSE
SERTAD4	1q32.2	172	NA	NA	FALSE	25	NA	NA	FALSE
HHAT	1q32.2	163	NA	NA	FALSE	27	NA	NA	FALSE
KCNH1	1q32.2	176	NA	NA	FALSE	17	NA	NA	FALSE
RCOR3	1q32.2	175	0.505046	8.38742e-08	TRUE	17	0.18958	0.0588742	FALSE
TRAF5	1q32.3	175	0.00962035	0.924318	FALSE	17	NA	NA	FALSE
LINC00467	1q32.3	176	NA	NA	FALSE	17	NA	NA	FALSE
RD3	1q32.3	176	NA	NA	FALSE	17	NA	NA	FALSE
SLC30A1	1q32.3	176	0.139576	0.166053	FALSE	17	NA	NA	FALSE
NEK2	1q32.3	176	NA	NA	FALSE	17	NA	NA	FALSE
LPGAT1	1q32.3	175	0.395663	4.61219e-05	TRUE	17	NA	NA	FALSE
INTS7	1q32.3	174	0.435447	5.96012e-06	TRUE	17	NA	NA	FALSE
DTL	1q32.3	174	0.323592	0.00102321	TRUE	17	NA	NA	FALSE
RPL21P28	1q32.3	176	NA	NA	FALSE	17	NA	NA	FALSE
MIR3122	1q32.3	175	NA	NA	FALSE	17	NA	NA	FALSE
PPP2R5A	1q32.3	175	0.435055	6.08927e-06	TRUE	17	0.295553	0.00283237	FALSE
SNORA16B	1q32.3	171	NA	NA	FALSE	17	NA	NA	FALSE
TMEM206	1q32.3	170	NA	NA	FALSE	17	NA	NA	FALSE
NENF	1q32.3	171	0.414742	1.78555e-05	TRUE	17	NA	NA	FALSE
ATF3	1q32.3	172	NA	NA	FALSE	17	NA	NA	FALSE
FAM71A	1q32.3	172	NA	NA	FALSE	17	NA	NA	FALSE
BATF3	1q32.3	172	NA	NA	FALSE	17	NA	NA	FALSE
NSL1	1q32.3	171	NA	NA	FALSE	17	NA	NA	FALSE
TATDN3	1q32.3	171	0.372175	0.000137358	TRUE	17	NA	NA	FALSE
FLVCR1-AS1	1q32.3	172	NA	NA	FALSE	17	NA	NA	FALSE
FLVCR1	1q32.3	172	0.323556	0.00102462	FALSE	17	NA	NA	FALSE
VASH2	1q32.3	171	NA	NA	FALSE	17	NA	NA	FALSE
ANGEL2	1q32.3	171	0.385749	7.38487e-05	TRUE	17	NA	NA	FALSE
RPS6KC1	1q32.3	171	0.468552	8.81709e-07	TRUE	17	NA	NA	FALSE
LINC00538	1q32.3	157	NA	NA	FALSE	13	NA	NA	FALSE
PROX1	1q32.3	157	NA	NA	FALSE	13	NA	NA	FALSE
SMYD2	1q32.3	125	0.330696	0.000778154	FALSE	15	NA	NA	FALSE
PTPN14	1q32.3	125	0.409157	2.37152e-05	TRUE	15	NA	NA	FALSE
CENPF	1q41	126	0.25914	0.00922895	FALSE	15	0.0268382	0.790966	FALSE
KCNK2	1q41	137	NA	NA	FALSE	16	NA	NA	FALSE
KCTD3	1q41	128	0.474026	6.30284e-07	TRUE	15	NA	NA	FALSE
USH2A	1q41	128	NA	NA	FALSE	15	NA	NA	FALSE
ESRRG	1q41	129	NA	NA	FALSE	15	NA	NA	FALSE
GPATCH2	1q41	129	NA	NA	FALSE	15	NA	NA	FALSE
SPATA17	1q41	129	NA	NA	FALSE	15	NA	NA	FALSE
RRP15	1q41	128	0.408406	2.46286e-05	TRUE	15	NA	NA	FALSE
TGFB2	1q41	128	0.0427487	0.672802	FALSE	15	NA	NA	FALSE
LYPLAL1	1q41	128	0.416656	1.61813e-05	TRUE	15	NA	NA	FALSE
SLC30A10	1q41	126	NA	NA	FALSE	16	NA	NA	FALSE
EPRS	1q41	126	NA	NA	FALSE	15	NA	NA	FALSE
BPNT1	1q41	125	0.322599	0.00106258	FALSE	14	0.399939	3.74732e-05	TRUE
IARS2	1q41	124	0.386545	7.11494e-05	TRUE	13	0.341575	0.00050511	TRUE
MIR194-1	1q41	125	NA	NA	FALSE	15	NA	NA	FALSE
MIR215	1q41	125	NA	NA	FALSE	15	NA	NA	FALSE
RAB3GAP2	1q41	126	0.606274	2.31752e-11	TRUE	13	0.328403	0.000850646	TRUE
SNORA36B	1q41	125	NA	NA	FALSE	15	NA	NA	FALSE
AURKAPS1	1q41	125	NA	NA	FALSE	15	NA	NA	FALSE
MARK1	1q41	128	0.2971	0.00268447	FALSE	15	NA	NA	FALSE
C1orf115	1q41	128	NA	NA	FALSE	15	NA	NA	FALSE
2024-03-02	1q41	128	NA	NA	FALSE	15	NA	NA	FALSE
2024-03-01	1q41	128	NA	NA	FALSE	15	NA	NA	FALSE
HLX	1q41	128	-0.157777	0.116935	FALSE	15	NA	NA	FALSE
C1orf140	1q41	127	NA	NA	FALSE	17	NA	NA	FALSE
DUSP10	1q41	127	NA	NA	FALSE	17	NA	NA	FALSE
HHIPL2	1q41	156	NA	NA	FALSE	14	NA	NA	FALSE
TAF1A	1q41	156	NA	NA	FALSE	14	NA	NA	FALSE
MIA3	1q41	154	0.3422	0.000492485	TRUE	14	0.0698442	0.489877	FALSE
AIDA	1q41	153	0.392792	5.29395e-05	TRUE	13	0.238099	0.0170572	FALSE
BROX	1q41	154	0.479355	4.51987e-07	TRUE	13	0.484558	3.24909e-07	TRUE
FAM177B	1q41	155	NA	NA	FALSE	13	NA	NA	FALSE
DISP1	1q41	156	NA	NA	FALSE	14	NA	NA	FALSE
TLR5	1q41	156	NA	NA	FALSE	14	NA	NA	FALSE
SUSD4	1q41	156	NA	NA	FALSE	14	NA	NA	FALSE
CAPN8	1q41	156	NA	NA	FALSE	14	NA	NA	FALSE
CAPN2	1q41	154	0.489396	2.37872e-07	TRUE	13	0.401337	3.4991e-05	TRUE
TP53BP2	1q41	154	0.365237	0.000186678	TRUE	13	NA	NA	FALSE
FBXO28	1q42.11	162	0.58305	1.95348e-10	TRUE	17	NA	NA	FALSE
DEGS1	1q42.11	163	0.2694	0.0067195	FALSE	17	NA	NA	FALSE
NVL	1q42.11	162	0.383516	8.19414e-05	TRUE	17	NA	NA	FALSE
MIR320B2	1q42.11	162	NA	NA	FALSE	17	NA	NA	FALSE
CNIH4	1q42.11	161	0.463261	1.21304e-06	TRUE	17	NA	NA	FALSE
WDR26	1q42.11	161	0.504322	8.81155e-08	TRUE	17	NA	NA	FALSE
MIR4742	1q42.11	161	NA	NA	FALSE	17	NA	NA	FALSE
CNIH3	1q42.12	163	NA	NA	FALSE	17	NA	NA	FALSE
DNAH14	1q42.12	162	NA	NA	FALSE	17	NA	NA	FALSE
LBR	1q42.12	162	0.468068	9.08018e-07	TRUE	17	0.0971017	0.336511	FALSE
ENAH	1q42.12	162	0.402912	3.23799e-05	TRUE	17	NA	NA	FALSE
SRP9	1q42.12	161	0.354529	0.00029573	TRUE	16	-0.0814622	0.420404	FALSE
EPHX1	1q42.12	161	0.352711	0.000319253	TRUE	16	0.353905	0.000303618	TRUE
TMEM63A	1q42.12	162	0.141092	0.161455	FALSE	16	NA	NA	FALSE
LEFTY1	1q42.12	163	NA	NA	FALSE	17	NA	NA	FALSE
PYCR2	1q42.12	162	0.400787	3.59479e-05	TRUE	17	NA	NA	FALSE
LEFTY2	1q42.12	162	-0.0211787	0.834333	FALSE	17	NA	NA	FALSE
H3F3A	1q42.12	163	NA	NA	FALSE	17	NA	NA	FALSE
ACBD3	1q42.12	162	0.460357	1.44197e-06	TRUE	17	0.2068	0.0389823	FALSE
LIN9	1q42.12	162	0.386756	7.0448e-05	TRUE	17	NA	NA	FALSE
MIXL1	1q42.12	162	NA	NA	FALSE	17	NA	NA	FALSE
PARP1	1q42.12	163	0.271681	0.00625172	FALSE	17	0.236099	0.0180379	FALSE
ITPKB	1q42.12	163	0.117434	0.244583	FALSE	17	NA	NA	FALSE
PSEN2	1q42.13	163	NA	NA	FALSE	17	NA	NA	FALSE
CDC42BPA	1q42.13	163	0.215322	0.0314404	FALSE	17	NA	NA	FALSE
ZNF678	1q42.13	156	NA	NA	FALSE	15	NA	NA	FALSE
ZNF847P	1q42.13	156	NA	NA	FALSE	15	NA	NA	FALSE
SNAP47	1q42.13	155	0.381597	8.95432e-05	TRUE	15	NA	NA	FALSE
JMJD4	1q42.13	155	NA	NA	FALSE	15	NA	NA	FALSE
PRSS38	1q42.13	156	NA	NA	FALSE	15	NA	NA	FALSE
WNT9A	1q42.13	156	NA	NA	FALSE	15	NA	NA	FALSE
WNT3A	1q42.13	156	NA	NA	FALSE	15	NA	NA	FALSE
ARF1	1q42.13	154	0.523993	2.20955e-08	TRUE	15	NA	NA	FALSE
MIR3620	1q42.13	154	NA	NA	FALSE	15	NA	NA	FALSE
C1orf35	1q42.13	154	NA	NA	FALSE	15	NA	NA	FALSE
MRPL55	1q42.13	154	0.408594	2.43963e-05	TRUE	15	NA	NA	FALSE
GUK1	1q42.13	154	0.410221	2.2476e-05	TRUE	14	0.338646	0.000568322	TRUE
GJC2	1q42.13	154	NA	NA	FALSE	14	NA	NA	FALSE
IBA57	1q42.13	154	0.335547	0.000643014	TRUE	14	NA	NA	FALSE
OBSCN	1q42.13	155	NA	NA	FALSE	15	NA	NA	FALSE
TRIM11	1q42.13	155	0.378308	0.000104121	TRUE	15	NA	NA	FALSE
TRIM17	1q42.13	155	NA	NA	FALSE	15	NA	NA	FALSE
HIST3H3	1q42.13	155	NA	NA	FALSE	15	NA	NA	FALSE
HIST3H2A	1q42.13	156	NA	NA	FALSE	15	NA	NA	FALSE
HIST3H2BB	1q42.13	156	NA	NA	FALSE	15	NA	NA	FALSE
MIR4666A	1q42.13	156	NA	NA	FALSE	15	NA	NA	FALSE
RNF187	1q42.13	156	NA	NA	FALSE	15	NA	NA	FALSE
RHOU	1q42.13	158	NA	NA	FALSE	13	NA	NA	FALSE
RAB4A	1q42.13	151	0.486038	2.95505e-07	TRUE	13	NA	NA	FALSE
SPHAR	1q42.13	151	NA	NA	FALSE	13	NA	NA	FALSE
ACTA1	1q42.13	151	NA	NA	FALSE	13	0.170204	0.0904521	FALSE
NUP133	1q42.13	150	0.487969	2.60917e-07	TRUE	13	-0.0116726	0.908237	FALSE
ABCB10	1q42.13	150	0.369538	0.000154468	TRUE	13	NA	NA	FALSE
TAF5L	1q42.13	151	0.485507	3.05758e-07	TRUE	13	NA	NA	FALSE
URB2	1q42.13	151	0.112633	0.264538	FALSE	13	NA	NA	FALSE
GALNT2	1q42.13	152	0.165301	0.100268	FALSE	13	0.147687	0.142551	FALSE
PGBD5	1q42.13	152	-0.144601	0.151178	FALSE	13	NA	NA	FALSE
COG2	1q42.2	151	0.372245	0.000136928	TRUE	13	-0.00759169	0.940244	FALSE
AGT	1q42.2	151	NA	NA	FALSE	13	NA	NA	FALSE
CAPN9	1q42.2	152	NA	NA	FALSE	13	NA	NA	FALSE
C1orf198	1q42.2	152	0.15034	0.135439	FALSE	13	NA	NA	FALSE
TTC13	1q42.2	118	0.300739	0.0023635	FALSE	14	NA	NA	FALSE
ARV1	1q42.2	118	NA	NA	FALSE	14	NA	NA	FALSE
FAM89A	1q42.2	118	0.145358	0.149025	FALSE	14	NA	NA	FALSE
MIR1182	1q42.2	118	NA	NA	FALSE	14	NA	NA	FALSE
TRIM67	1q42.2	117	NA	NA	FALSE	14	NA	NA	FALSE
C1orf131	1q42.2	117	NA	NA	FALSE	14	NA	NA	FALSE
GNPAT	1q42.2	152	0.408397	2.46399e-05	TRUE	14	NA	NA	FALSE
EXOC8	1q42.2	152	0.556704	1.8051e-09	TRUE	14	NA	NA	FALSE
[truncated: 18,059 more rows]

## Sheet: Supplementary Table 3B
Supplemental Table 3B: Survival informations and RABIF expression of 102 CC used for IHC
Position	Sample id	Vital status	OS(months)	PFS(months)	score3	score2	score1	score0	H score	RABIF expression
A01	J03A1842	living	86	86	2	2	0	0	10	high
A03	J03A1862	living	82	82	1	3	0	0	9	low
A05	J03A1868	deceased	42	42	0	1	3	0	5	low
A07	J03A1870	living	81	81	0	2	2	0	6	low
A09	J03A1878	living	80	80	0	4	0	0	8	low
A11	J03A1880	living	80	80	0	3	1	0	7	low
A13	J03A1881	deceased	52	52	1	3	0	0	9	low
B01	J03A1903	living	76	76	4	0	0	0	12	high
B03	J03A1918	living	73	73	0	3	1	0	7	low
B05	J03A1927	deceased	46	46	0	2	2	0	6	low
B07	J03A1936	living	70	70	0	2	2	0	6	low
B09	J03A1958	deceased	21	21	0	0	3	1	3	low
B11	J03A1959	living	67	67	1	3	0	0	9	low
B13	J03A1961	living	67	67	0	3	1	0	7	low
C01	J03A1968	living	65	65	0	2	2	0	6	low
C03	J03A1841	living	86	86	0	4	0	0	8	low
C04	J03A1843	living	86	86	1	3	0	0	9	low
C05	J03A1845	living	85	65	3	1	0	0	11	high
C06	J03A1846	deceased	53	46	0	2	2	0	6	low
C07	J03A1847	living	85	85	3	1	0	0	11	high
C08	J03A1848	deceased	43	43	3	1	0	0	11	high
C10	J03A1850	living	84	84	3	1	0	0	11	high
C11	J03A1851	deceased	36	36	3	1	0	0	11	high
C12	J03A1852	living	84	84	0	3	1	0	7	low
C13	J03A1853	living	84	84	0	3	1	0	7	low
C14	J03A1854	deceased	28	28	0	3	1	0	7	low
D01	J03A1855	living	84	84	4	0	0	0	12	high
D02	J03A1856	living	84	84	0	4	0	0	8	low
D03	J03A1857	living	84	84	0	0	2	2	2	low
D04	J03A1859	living	83	83	3	1	0	0	11	high
D05	J03A1861	deceased	64	64	3	1	0	0	11	high
D06	J03A1863	living	82	82	3	1	0	0	11	high
D07	J03A1864	deceased	56	56	0	3	1	0	7	low
D08	J03A1865	living	82	82	0	2	2	0	6	low
D09	J03A1867	living	82	82	3	1	0	0	11	high
D10	J03A1869	living	81	81	2	2	0	0	10	high
D11	J03A1872	living	81	81	3	1	0	0	11	high
D12	J03A1873	deceased	27	27	3	1	0	0	11	high
D13	J03A1874	deceased	42	42	2	2	0	0	10	high
D14	J03A1875	deceased	48	48	0	2	2	0	6	low
E02	J03A1879	living	80	80	2	2	0	0	10	high
E03	J03A1882	living	80	80	2	2	0	0	10	high
E04	J03A1884	deceased	29	29	4	0	0	0	12	high
E05	J03A1885	living	80	80	2	2	0	0	10	high
E06	J03A1887	living	79	79	2	2	0	0	10	high
E07	J03A1888	living	79	59	0	1	3	0	5	low
E08	J03A1889	living	79	79	2	1	1	0	9	low
E09	J03A1890	living	78	78	0	2	0	2	4	low
E10	J03A1891	living	78	78	3	1	0	0	11	high
E11	J03A1893	living	77	77	0	2	2	0	6	low
E12	J03A1894	living	77	77	0	4	0	0	8	low
E13	J03A1895	living	77	77	0	3	1	0	7	low
E14	J03A1897	deceased	19	19	0	0	1	3	1	low
F01	J03A1898	living	76	76	2	2	0	0	10	high
F03	J03A1901	living	76	76	0	2	2	0	6	low
F04	J03A1906	living	76	76	0	0	2	2	2	low
F05	J03A1902	living	75	48	3	1	0	0	11	high
F06	J03A1904	deceased	27	27	2	2	0	0	10	high
F07	J03A1905	living	75	75	0	2	2	0	6	low
F08	J03A1907	deceased	30	30	0	2	1	1	5	low
F09	J03A1909	living	75	75	1	3	0	0	9	low
F10	J03A1910	living	74	74	3	1	0	0	11	high
F11	J03A1911	deceased	45	45	0	3	1	0	7	low
F12	J03A1914	living	73	73	1	3	0	0	9	low
F13	J03A1915	living	73	39	1	3	0	0	9	low
F14	J03A1916	deceased	24	20	2	2	0	0	10	high
G01	J03A1917	living	73	73	4	0	0	0	12	high
G02	J03A1919	living	72	72	0	2	2	0	6	low
G03	J03A1920	deceased	28	28	2	2	0	0	10	high
G04	J03A1923	living	72	72	0	3	1	0	7	low
G05	J03A1922	deceased	20	20	2	2	0	0	10	high
G06	J03A1924	living	72	72	2	2	0	0	10	high
G07	J03A1925	living	72	72	0	2	2	0	6	low
G08	J03A1926	deceased	42	42	2	2	0	0	10	high
G09	J03A1928	living	71	71	0	4	0	0	8	low
G10	J03A1930	living	71	71	2	2	0	0	10	high
G11	J03A1931	living	71	41	0	2	0	2	4	low
G12	J03A1933	deceased	25	25	2	2	0	0	10	high
G13	J03A1934	deceased	35	32	1	3	0	0	9	low
G14	J03A1935	living	70	70	0	3	1	0	7	low
H01	J03A1937	living	70	70	2	2	0	0	10	high
H02	J03A1938	deceased	39	39	2	2	0	0	10	high
H03	J03A1939	living	69	69	0	3	1	0	7	low
H04	J03A1940	deceased	39	34	2	2	0	0	10	high
H05	J03A1941	living	69	69	2	2	0	0	10	high
H06	J03A1943	living	69	69	0	0	4	0	4	low
H07	J03A1944	deceased	29	29	2	2	0	0	10	high
H08	J03A1946	living	68	68	0	3	1	0	7	low
H09	J03A1949	living	68	68	1	2	1	0	8	low
H10	J03A1950	living	68	68	1	3	0	0	9	low
H11	J03A1951	living	68	68	1	3	0	0	9	low
H12	J03A1948	living	68	68	0	0	2	2	2	low
H13	J03A1952	living	68	68	0	3	1	0	7	low
H14	J03A1955	deceased	16	16	0	3	1	0	7	low
I01	J03A1954	living	67	67	2	0	0	2	6	low
I02	J03A1956	living	67	67	0	3	1	0	7	low
I03	J03A1957	living	67	67	1	0	3	0	6	low
I04	J03A1960	living	67	67	0	2	2	0	6	low
I05	J03A1962	living	66	66	0	1	3	0	5	low
I06	J03A1963	living	66	66	0	2	2	0	6	low
I07	J03A1965	living	66	43	3	1	0	0	11	high
I08	J03A1967	deceased	37	37	2	2	0	0	10	high

## Sheet: Supplementary Table 3C
Supplemental Table 3C: Survival informations and SCAMP3 expression of 102 CC used for IHC
Position	Sample id	Vital status	OS(months)	PFS(months)	score3	score2	score1	score0	H score	RABIF expression
A01	J03A1842	living	86	86	0	4	0	0	8	low
A03	J03A1862	living	82	82	4	0	0	0	12	high
A05	J03A1868	deceased	42	42	4	0	0	0	12	high
A07	J03A1870	living	81	81	0	4	0	0	8	low
A09	J03A1878	living	80	80	4	0	0	0	12	high
A11	J03A1880	living	80	80	4	0	0	0	12	high
A13	J03A1881	deceased	52	52	0	4	0	0	8	low
B01	J03A1903	living	76	76	4	0	0	0	12	high
B03	J03A1918	living	73	73	0	4	0	0	8	low
B05	J03A1927	deceased	46	46	0	0	3	0	3	low
B07	J03A1936	living	70	70	4	0	0	0	12	high
B09	J03A1958	deceased	21	21	4	0	0	0	12	high
B11	J03A1959	living	67	67	4	0	0	0	12	high
B13	J03A1961	living	67	67	0	4	0	0	8	low
C01	J03A1968	living	65	65	0	0	4	0	4	low
C03	J03A1841	living	86	86	0	4	0	0	8	low
C04	J03A1843	living	86	86	4	0	0	0	12	high
C05	J03A1845	living	85	65	0	4	0	0	8	low
C06	J03A1846	deceased	53	46	4	0	0	0	12	high
C07	J03A1847	living	85	85	4	0	0	0	12	high
C08	J03A1848	deceased	43	43	4	0	0	0	12	high
C10	J03A1850	living	84	84	4	0	0	0	12	high
C11	J03A1851	deceased	36	36	0	4	0	0	8	low
C12	J03A1852	living	84	84	0	3	0	0	6	low
C13	J03A1853	living	84	84	0	4	0	0	8	low
C14	J03A1854	deceased	28	28	4	0	0	0	12	high
D01	J03A1855	living	84	84	0	4	0	0	8	low
D02	J03A1856	living	84	84	0	2	0	0	4	low
D03	J03A1857	living	84	84	0	4	0	0	8	low
D04	J03A1859	living	83	83	4	0	0	0	12	high
D05	J03A1861	deceased	64	64	4	0	0	0	12	high
D06	J03A1863	living	82	82	0	3	0	0	6	low
D07	J03A1864	deceased	56	56	2	0	0	0	6	low
D08	J03A1865	living	82	82	4	0	0	0	12	high
D09	J03A1867	living	82	82	0	4	0	0	8	low
D10	J03A1869	living	81	81	0	4	0	0	8	low
D11	J03A1872	living	81	81	0	4	0	0	8	low
D12	J03A1873	deceased	27	27	4	0	0	0	12	high
D13	J03A1874	deceased	42	42	0	3	0	0	6	low
D14	J03A1875	deceased	48	48	4	0	0	0	12	high
E02	J03A1879	living	80	80	0	4	0	0	8	low
E03	J03A1882	living	80	80	4	0	0	0	12	high
E04	J03A1884	deceased	29	29	4	0	0	0	12	high
E05	J03A1885	living	80	80	0	4	0	0	8	low
E06	J03A1887	living	79	79	0	4	0	0	8	low
E07	J03A1888	living	79	59	0	4	0	0	8	low
E08	J03A1889	living	79	79	4	0	0	0	12	high
E09	J03A1890	living	78	78	0	4	0	0	8	low
E10	J03A1891	living	78	78	4	0	0	0	12	high
E11	J03A1893	living	77	77	0	0	2	0	2	low
E12	J03A1894	living	77	77	4	0	0	0	12	high
E13	J03A1895	living	77	77	0	3	0	0	6	low
E14	J03A1897	deceased	19	19	3	0	0	0	9	low
F01	J03A1898	living	76	76	0	4	0	0	8	low
F03	J03A1901	living	76	76	0	4	0	0	8	low
F04	J03A1906	living	76	76	4	0	0	0	12	high
F05	J03A1902	living	75	48	0	4	0	0	8	low
F06	J03A1904	deceased	27	27	4	0	0	0	12	high
F07	J03A1905	living	75	75	0	4	0	0	8	low
F08	J03A1907	deceased	30	30	0	0	3	0	3	low
F09	J03A1909	living	75	75	0	4	0	0	8	low
F10	J03A1910	living	74	74	3	0	0	0	9	low
F11	J03A1911	deceased	45	45	4	0	0	0	12	high
F12	J03A1914	living	73	73	3	0	0	0	9	low
F13	J03A1915	living	73	39	0	3	0	0	6	low
F14	J03A1916	deceased	24	20	0	0	2	0	2	low
G01	J03A1917	living	73	73	4	0	0	0	12	high
G02	J03A1919	living	72	72	0	4	0	0	8	low
G03	J03A1920	deceased	28	28	4	0	0	0	12	high
G04	J03A1923	living	72	72	0	4	0	0	8	low
G05	J03A1922	deceased	20	20	4	0	0	0	12	high
G06	J03A1924	living	72	72	4	0	0	0	12	high
G07	J03A1925	living	72	72	4	0	0	0	12	high
G08	J03A1926	deceased	42	42	0	4	0	0	8	low
G09	J03A1928	living	71	71	4	0	0	0	12	high
G10	J03A1930	living	71	71	0	4	0	0	8	low
G11	J03A1931	living	71	41	0	0	2	0	2	low
G12	J03A1933	deceased	25	25	4	0	0	0	12	high
G13	J03A1934	deceased	35	32	0	4	0	0	8	low
G14	J03A1935	living	70	70	0	4	0	0	8	low
H01	J03A1937	living	70	70	0	4	0	0	8	low
H02	J03A1938	deceased	39	39	0	4	0	0	8	low
H03	J03A1939	living	69	69	4	0	0	0	12	high
H04	J03A1940	deceased	39	34	4	0	0	0	12	high
H05	J03A1941	living	69	69	0	4	0	0	8	low
H06	J03A1943	living	69	69	3	0	0	0	9	low
H07	J03A1944	deceased	29	29	4	0	0	0	12	high
H08	J03A1946	living	68	68	0	4	0	0	8	low
H09	J03A1949	living	68	68	4	0	0	0	12	high
H10	J03A1950	living	68	68	0	4	0	0	8	low
H11	J03A1951	living	68	68	0	4	0	0	8	low
H12	J03A1948	living	68	68	4	0	0	0	12	high
H13	J03A1952	living	68	68	0	4	0	0	8	low
H14	J03A1955	deceased	16	16	0	4	0	0	8	low
I01	J03A1954	living	67	67	0	3	0	0	6	low
I02	J03A1956	living	67	67	4	0	0	0	12	high
I03	J03A1957	living	67	67	0	2	0	0	4	low
I04	J03A1960	living	67	67	0	4	0	0	8	low
I05	J03A1962	living	66	66	0	4	0	0	8	low
I06	J03A1963	living	66	66	4	0	0	0	12	high
I07	J03A1965	living	66	43	4	0	0	0	12	high
I08	J03A1967	deceased	37	37	4	0	0	0	12	high
