# Supplementary material for: Proteogenomic characterization of cervical cancer identifies molecular subtypes predictive of clinical outcomes and subtype-specific targets
Source: J Clin Invest. 2026 Feb 10;136(7):e199497. doi: 10.1172/JCI199497 (PMC13038215; doi:10.1172/JCI199497)
Supplement: Supplemental table 4 [file jci-136-199497-s298.xlsx]

## Sheet: Description
Supplemental Table 4
Sheet	Description
Supplemental Table 4A	GO BP terms enriched in subtype-special proteins
Supplemental Table 4B	EMT/proliferation/immune/epithelial score
Supplemental Table 4C	mRNA expression level of stimulatory immune genes
Supplemental Table 4D	Immune cell type composition analyzed by MCP
Supplemental Table 4E	Immune cell type composition analyzed by CIBERSORT
Supplemental Table 4F	Survival information of 102 CC that used for stratification via MIF
Supplemental Table 4G	LASSO coefficient and AUC of subtype-special protein marker
Supplemental Table 4H	Baseline characteristics and treatment regimens of the immunotherapy cohort (n=21) by molecular subtype

## Sheet: Supplemental Table 4A
Supplemental Table 4A: GO BP terms enriched in subtype-special proteins
BP term	C1 PValue	C1 Count	C2 Pvalue	C2 Count	C3 PValue	C3 Count	C4 PValue	C4 Count
Protein activation cascade	1.2e-36	47	1	1	1	1	1	0
Complement activation	8.7e-32	41	1	1	1	0	1	0
Humoral immune response mediated by circulating immunoglobulin	1.9e-25	35	1	1	1	1	1	0
Extracellular matrix organization	2.7e-25	51	0.69	6	0.035	5	0.2	2
Extracellular structure organization	3.1e-25	51	0.69	6	0.035	5	0.2	2
Complement activation/classical pathway	8.6e-25	33	1	1	1	0	1	0
Humoral immune response	2.1e-24	53	0.46	6	7.9e-05	9	0.14	2
Cell adhesion	2.8e-24	114	0.36	29	0.001	16	3.2e-09	50
Biological adhesion	4e-24	114	0.36	29	0.00034	17	3.4e-09	50
Response to wounding	2e-21	66	0.4	11	0.04	7	0.00018	21
Cell-substrate adhesion	3.2e-19	48	0.37	6	0.062	5	0.0086	12
Wound healing	2.8e-18	54	0.53	9	0.048	6	0.00067	17
Negative regulation of peptidase activity	4.2e-18	39	0.19	3	0.019	5	0.00012	13
Defense response	4.6e-18	110	0.0032	22	3.4e-08	25	0.5	26
Supramolecular fiber organization	1.1e-17	69	0.81	17	0.041	8	4.8e-06	28
MRNA processing	9.6e-05	2	1.2e-32	65	1	1	0.3	4
RNA splicing	1	1	1.8e-29	57	1	1	0.82	5
MRNA metabolic process	7.4e-05	4	2.5e-29	71	1	1	0.72	10
RNA processing	1e-07	4	1.6e-26	80	1	1	0.36	9
RNA splicing/via transesterification reactions	1	0	2.3e-26	47	1	1	0.19	2
RNA splicing/via transesterification reactions with bulged adenosine as nucleophile	1	0	1.2e-25	46	1	1	0.28	2
MRNA splicing/via spliceosome	1	0	1.2e-25	46	1	1	0.28	2
Chromosome organization	0.035	22	1.3e-18	81	0.063	2	0.24	12
Regulation of mRNA processing	1	0	3.7e-14	24	1	1	1	1
Regulation of mRNA metabolic process	1	1	2.5e-12	25	1	1	0.51	4
Chromatin organization	0.12	15	1.5e-11	52	0.38	2	0.2	7
Regulation of RNA splicing	1	1	3.3e-11	22	1	1	0.46	4
Regulation of mRNA splicing/via spliceosome	1	0	1.2e-10	18	1	1	1	1
Cellular component biogenesis	0.0031	111	3.7e-10	122	0.36	17	0.048	54
Mitotic cell cycle	0.66	21	3.8e-10	51	1	1	0.012	21
Reactive oxygen species metabolic process	0.00047	19	0.3	4	1.2e-09	13	0.096	8
Cell activation	7.2e-05	53	0.015	14	1.9e-09	22	0.49	18
Leukocyte activation	0.04	37	0.071	14	7e-09	20	0.77	12
Immune response	5.7e-13	105	0.0023	25	1.2e-08	27	0.83	24
Superoxide metabolic process	0.13	5	1	2	1.6e-08	8	0.24	3
Superoxide anion generation	1	1	1	2	2.4e-08	7	0.11	3
Cytokine production	0.079	28	0.37	13	2e-07	16	0.87	11
Myeloid leukocyte activation	1	6	0.098	2	2.4e-07	10	1	3
Regulation of cytokine production	0.16	27	0.31	13	2.7e-07	16	0.62	12
Phagocytosis	1.3e-11	34	1	1	4.8e-07	11	1	1
Response to lipopolysaccharide	0.13	15	0.26	5	1.4e-06	11	0.34	3
Response to other organism	7.4e-07	60	0.25	20	2e-06	18	0.89	16
Macrophage activation	1	3	1	1	2e-06	7	1	1
Response to external biotic stimulus	7.6e-07	60	0.25	20	2.1e-06	18	0.89	16
Epithelial cell differentiation	0.0076	31	0.51	13	0.76	4	1.8e-19	46
Epidermis development	0.32	7	0.59	7	1	1	9.2e-19	34
Intermediate filament-based process	0.51	4	0.72	3	1	1	2.8e-18	20
Intermediate filament cytoskeleton organization	0.5	4	0.72	3	1	1	5.1e-17	19
Skin development	0.14	13	0.84	6	1	1	9.8e-16	28
Keratinocyte differentiation	0.45	3	0.78	3	1	1	1.2e-14	21
Epithelium development	0.0005	52	0.26	21	0.63	4	1.4e-14	52
Epidermal cell differentiation	0.53	5	0.82	5	1	1	3.6e-14	24
Intermediate filament organization	0.7	3	1	2	1	1	1.2e-13	15
Keratinization	0.73	2	1	1	1	1	3.2e-12	15
Cell-cell adhesion	0.0004	45	0.57	19	0.005	11	2.3e-09	38
Cytoskeleton organization	1e-06	71	0.032	45	0.048	12	7.2e-07	43
Isoprenoid metabolic process	0.25	6	1	0	1	0	3.1e-06	11

## Sheet: Supplemental Table 4B
Supplemental Table 4B: EMT/proliferation/immune/epithelial score
Sample ID	EMTScore	Proliferation_Score	ImmuneScore	EpiScore	subtype
T97	4.46498	89.1323	1787.58	-13.5536	C1
T98	-0.468604	-149.259	1287.3	0.177123	C1
T99	-7.95203	280.019	2272.53	58.4205	C2
T100	-6.25581	161.533	2590.48	69.6099	C3
T101	-5.53221	112.621	1947.02	-33.2828	C2
T102	7.61991	-47.8545	1468.44	-84.3088	C1
T103	5.35094	-205.355	2878.91	-64.7962	C3
T104	-4.78853	-51.7579	1847.63	86.9509	C2
T105	8.8387	15.3818	2060.26	-0.00717141	C1
T106	-0.602021	-624.586	2185.42	-66.5789	C1
T107	-6.61962	125.871	1777.91	-4.74151	C2
T109	-7.18896	231.596	2018.44	134.188	C4
T110	1.8108	-196.204	2743.9	-83.9004	C3
T111	-0.1886	-83.2091	2598.26	18.1101	C3
T112	5.92753	355.031	1449.51	-21.0385	C1
T114	-1.97006	-34.3744	2271.21	34.6016	C3
T115	6.01804	-130.116	3031.67	-58.8604	C3
T116	13.078	99.984	442.182	-77.7336	C1
T117	4.59089	1.70872	1227.82	36.318	C1
T119	-0.600248	-340.782	2882.48	-47.3786	C3
T121	-20.569	475.977	485.497	17.639	C2
T122	2.1582	-458.618	3195.41	-104.362	C3
T123	-6.52186	406.418	2171.51	89.7263	C4
T124	-6.48718	401.264	988.123	80.7572	C3
T125	0.640971	655.47	2153.04	63.3454	C4
T126	-3.65655	438.485	1279.17	182.719	C4
T127	-2.68133	853.086	1191.13	107.025	C2
T129	1.76449	-113.374	2880.85	-15.5167	C3
T130	-6.80638	115.913	2323.66	2.1001	C2
T131	1.94456	-506.525	1521.44	-151.585	C2
T132	-13.7441	729.09	707.57	38.2133	C2
T133	-6.11715	9.99041	2683.68	134.038	C4
T134	9.77137	-289.904	2611.32	-110.441	C1
T135	1.54124	334.283	1374.33	-55.8329	C2
T39	2.48203	-6.503	2589.43	-28.6002	C3
T41	14.7588	-75.5862	2796.21	-64.4254	C1
T42	-2.06376	299.351	2369.43	50.4069	C4
T46	-3.12084	467.791	1269.61	-8.91144	C2
T47	2.65159	-445.729	1935.6	111.076	C1
T48	-4.63269	-183.915	1871.33	-43.2862	C3
T49	-2.93383	-217.865	2191.56	-16.5819	C3
T50	-2.0255	314.552	445.675	43.3676	C4
T51	-2.16551	-251.568	2108.05	11.6839	C3
T53	0.56236	-443.015	2173.51	-101.076	C3
T54	7.104	-417.464	2573.35	-114.529	C1
T55	8.38229	-509.619	2462.13	-132.847	C1
T58	8.18529	-122.068	2580.08	-79.0386	C1
T62	6.33706	-158.448	1469.11	-42.9044	C1
T63	-13.2531	414.401	1493.11	122.78	C4
T65	-1.05808	-495.406	1529.6	-57.4372	C4
T66	-0.731101	12.0822	1966.31	-26.4847	C3
T67	-3.73247	-58.8103	2043.49	52.6554	C4
T68	-4.29778	-645.783	1505.06	99.3596	C4
T71	10.6279	-156.676	2739.76	-104.166	C1
T72	-7.15818	-305.184	3015.08	13.845	C4
T73	-1.78568	-18.8263	1990.21	13.886	C4
T76	5.37825	351.277	1591.3	-5.43886	C3
T77	11.9995	-245.981	2016.18	-63.8887	C1
T79	-1.36836	-207.362	1671.51	44.8013	C4
T80	-3.92518	-263.06	3123.91	-34.4296	C4
T81	1.25505	-103.169	3394.02	-78.5655	C3
T82	6.76471	116.076	2625.09	-23.73	C3
T85	8.47108	-242.703	2011.5	-98.1437	C1
T88	-2.41855	-17.7919	2665.31	63.3356	C4
T89	0.108181	-228.012	2074.09	-22.1209	C1
T92	9.51036	194.808	2010.89	-20.6797	C1
T93	3.79224	165.17	1544.73	109.83	C3
T94	-0.895056	77.587	563.164	96.6081	C4
T95	-5.08365	170.8	1891.64	17.5253	C3
T9	1.3083	-280.337	2768.88	-18.3055	C4
T10	-4.749	330.026	2320.91	130.566	C4
T11	20.2517	-194.706	2762.67	-100.691	C1
T12	-15.907	372.702	286.883	7.54719	C2
T13	-3.96358	-178.084	2361.11	29.3757	C4
T14	2.29186	-381.07	3313.78	-76.0985	C4
T2	-1.3822	556.637	607.527	-32.7001	C2
T37	-5.35413	72.9104	2265.41	85.5621	C4
T15	-2.42979	254.373	2040.31	10.8903	C3
T38	-0.198258	-302.701	2932.87	60.5733	C3
T22	4.76349	61.7169	2868.9	-54.4818	C4
T18	19.7466	-48.5918	1864.58	-79.272	C1
T20	-4.04047	113.913	2337.81	84.2392	C4
T32	-4.13231	152.142	2177.44	72.9821	C4
T28	2.01741	-319.494	3737.83	-119.955	C3
T24	-3.28051	374.233	1763.63	163.262	C1
T17	-1.51596	-534.877	2693.96	-97.438	C4
T23	7.55814	-398.745	3188	-147.303	C1
T21	-7.81797	478.084	310.822	208.238	C4
T31	-8.0843	409.857	439.923	-76.2316	C2
T33	-1.8804	-46.3105	1897.8	-85.5933	C1
T29	-5.27852	358.564	1835.51	83.8586	C4
T34	-0.328415	-399.708	2567.59	-17.8864	C1
T35	4.39291	-100.561	2909.53	-53.4774	C3
T16	-1.6867	150.563	941.444	58.6028	C3
T36	-1.76867	-3.26805	1699.84	45.5749	C4
T30	8.93863	-636.627	3722.03	-71.2875	C2
T1	2.15962	-129.296	2032.51	-51.7455	C3
T3	11.762	-339.529	3093.79	-86.2997	C1
T4	-10.4286	636.815	1418.55	118.393	C4
T6	-6.38567	144.293	1712.1	71.0869	C4
T8	-7.07003	402.786	1678.26	94.1166	C4

## Sheet: Supplemental Table 4C
Supplemental Table 4C: mRNA expression level of stimulatory immune genes
Subtype Gene symbol	C1	C2	C3	C4
CX3CL1	25.3904	16.1896	26.135	35.4133
BTN3A1	21.4475	19.316	27.5921	28.9065
TNFRSF9	2.36417	1.92517	3.34199	2.47726
ICAM1	120.783	81.898	98.2374	49.471
CD40	25.7419	24.9355	31.713	26.937
CD40LG	3.82793	1.42962	3.75352	2.71348
IL2	0.375402	0.11339	0.458711	0.328534
IFNG	4.78784	4.43959	13.1653	11.7883
IL1A	6.57837	15.7806	17.6082	13.4478
TNFSF4	2.99037	2.53944	5.86885	3.52411
CD80	2.60341	3.96486	4.94566	3.76652
IL1B	45.6476	153.408	50.2073	17.4369
TNFSF9	7.75674	8.08064	15.961	15.4697
CD70	2.09898	1.62443	10.9624	16.2835
IL2RA	6.68658	8.39564	14.1891	8.328
TLR4	7.84438	5.78406	6.45312	4.08443
ENTPD1	37.2124	21.2932	31.728	18.9892
CXCL9	69.1992	114.712	239.601	280.818
CD27	7.81343	6.46717	13.308	10.6692
GZMA	32.8305	48.7419	71.7916	85.0767
TNFRSF14	16.3302	17.704	18.2566	18.7314
ICOSLG	4.85101	4.53718	3.71822	4.14804
ITGB2	36.9968	41.2306	50.8944	45.7405
ICOS	10.3151	6.17029	14.9435	9.92596
IL12A	0.898481	1.19055	0.78827	0.707198
CXCL10	92.106	109.703	252.323	437.883
SELP	42.2565	3.80976	16.5018	6.33607
CD28	5.26387	2.57533	6.08457	3.97719
PRF1	11.526	19.8193	25.8505	24.6124
BTN3A2	25.7717	28.286	36.1448	38.222
TNFRSF4	10.1133	7.77743	14.7093	9.86765
TNFRSF18	13.2236	11.1424	25.4496	22.6316
HMGB1	163.684	186.785	163.249	172.086
IFNA1	0.0949084	0.140619	0.375609	0.0881256
TNF	3.81259	5.46319	13.8522	4.87341
IFNA13	0.0432962	0.00343666	0.0609781	0.0158917
CCL5	135.695	153.838	286.563	344.546

## Sheet: Supplemental Table 4D
Supplemental Table 4D: Immune cell type composition analyzed by MCP
Subtype Cell type	C1	C2	C3	C4
T cells	10.0124	7.17447	15.7502	13.9397
CD8 T cells	9.94413	8.78555	16.1749	16.5494
Cytotoxic lymphocytes	5.44877	8.49088	10.8127	10.8681
B lineage	8.24673	4.36143	10.4743	6.65906
NK cells	0.540227	1.00103	1.26268	1.63225
Monocytic lineage	17.199	18.7305	25.368	22.326
Myeloid dendritic cells	13.6469	4.77496	10.9648	11.0046
Neutrophils	13.3291	14.2315	10.2818	8.34088

## Sheet: Supplemental Table 4E
Supplemental Table 4E: Immune cell type composition analyzed by CIBERSORT
Subtype Cell type	C1	C2	C3	C4
B.cells.naive	0.0304945	0.0347824	0.0206356	0.0139938
B.cells.memory	0.00260625	0.00123375	0.00273506	0.00149629
Plasma.cells	0.0526746	0.0634786	0.0594755	0.0584958
T.cells.CD8	0.0754653	0.107743	0.134106	0.179638
T.cells.CD4.memory.resting	0.192933	0.116172	0.133722	0.0973216
T.cells.CD4.memory.activated	0.0577534	0.0647576	0.0986301	0.0968579
T.cells.follicular.helper	0.0159936	0.0325949	0.0243332	0.028657
T.cells.regulatory..Tregs.	0.013842	0.01047	0.00517274	0.0193605
T.cells.gamma.delta	0.0254627	0.0192243	0.0133357	0.0222852
NK.cells.resting	0.0104394	0.015342	0.00949729	0.00583278
NK.cells.activated	0.016947	0.0279553	0.0270422	0.0203285
Monocytes	0.0268289	0.00678293	0.00846178	0.0127205
Macrophages.M0	0.0322507	0.0483191	0.059696	0.051762
Macrophages.M1	0.0759033	0.0789406	0.0933167	0.0949464
Macrophages.M2	0.110484	0.124259	0.0883509	0.117453
Dendritic.cells.resting	0.0303966	0.0320942	0.0403358	0.0430686
Dendritic.cells.activated	0.00865263	0.0314248	0.0198113	0.0274001
Mast.cells.resting	0.0894094	0.0423454	0.0463028	0.0678328
Mast.cells.activated	0.0299202	0.0431924	0.0340002	0.00838806
Eosinophils	0.0134167	0.0108984	0.0367004	0.00711036
Neutrophils	0.0881262	0.0879895	0.0443382	0.0250512

## Sheet: Supplemental Table 4F
Supplemental Table 4F: Survival information of 102 CC that used for stratification via MIF
Position	Sample_id	Vital status	OS(months)	Disease status	PFS(months)	subtype
A01	J03A1842	living	86	unprogressed	86	C1
A03	J03A1862	living	82	unprogressed	82	C4
A05	J03A1868	deceased	42	progressed	42	C4
A07	J03A1870	living	81	unprogressed	81	C3
A09	J03A1878	living	80	unprogressed	80	C3
A11	J03A1880	living	80	unprogressed	80	C3
A13	J03A1881	deceased	52	progressed	52	C4
B01	J03A1903	living	76	unprogressed	76	C4
B03	J03A1918	living	73	unprogressed	73	C1
B05	J03A1927	deceased	46	progressed	46	C1
B07	J03A1936	living	70	unprogressed	70	C3
B09	J03A1958	deceased	21	progressed	21	C2
B11	J03A1959	living	67	unprogressed	67	C2
B13	J03A1961	living	67	unprogressed	67	C1
C01	J03A1968	living	65	unprogressed	65	C1
C03	J03A1841	living	86	unprogressed	86	C4
C04	J03A1843	living	86	unprogressed	86	C1
C05	J03A1845	living	85	progressed	65	C4
C06	J03A1846	deceased	53	progressed	46	C2
C07	J03A1847	living	85	unprogressed	85	C4
C08	J03A1848	deceased	43	progressed	43	C3
C09	J03A1849	living	84	unprogressed	84	C3
C10	J03A1850	living	84	unprogressed	84	C4
C11	J03A1851	deceased	36	progressed	36	C2
C12	J03A1852	living	84	unprogressed	84	C3
C13	J03A1853	living	84	unprogressed	84	C1
C14	J03A1854	deceased	28	progressed	28	C4
D01	J03A1855	living	84	unprogressed	84	C4
D02	J03A1856	living	84	unprogressed	84	C4
D03	J03A1857	living	84	unprogressed	84	C3
D04	J03A1859	living	83	unprogressed	83	C3
D05	J03A1861	deceased	64	progressed	64	C2
D06	J03A1863	living	82	unprogressed	82	C3
D07	J03A1864	deceased	56	progressed	56	C4
D08	J03A1865	living	82	unprogressed	82	C4
D09	J03A1867	living	82	unprogressed	82	C3
D10	J03A1869	living	81	unprogressed	81	C3
D11	J03A1872	living	81	unprogressed	81	C1
D12	J03A1873	deceased	27	progressed	27	C4
D13	J03A1874	deceased	42	progressed	42	C2
D14	J03A1875	deceased	48	progressed	48	C2
E02	J03A1879	living	80	unprogressed	80	C3
E03	J03A1882	living	80	unprogressed	80	C1
E04	J03A1884	deceased	29	progressed	29	C2
E05	J03A1885	living	80	unprogressed	80	C3
E06	J03A1887	living	79	unprogressed	79	C3
E07	J03A1888	living	79	progressed	59	C1
E08	J03A1889	living	79	unprogressed	79	C4
E09	J03A1890	living	78	unprogressed	78	C4
E10	J03A1891	living	78	unprogressed	78	C1
E11	J03A1893	living	77	unprogressed	77	C1
E12	J03A1894	living	77	unprogressed	77	C1
E13	J03A1895	living	77	unprogressed	77	C3
F01	J03A1898	living	76	unprogressed	76	C4
F03	J03A1901	living	76	unprogressed	76	C2
F04	J03A1906	living	76	unprogressed	76	C4
F05	J03A1902	living	75	progressed	48	C2
F06	J03A1904	deceased	27	progressed	27	C4
F07	J03A1905	living	75	unprogressed	75	C4
F08	J03A1907	deceased	30	progressed	30	C1
F09	J03A1909	living	75	unprogressed	75	C4
F10	J03A1910	living	74	unprogressed	74	C3
F11	J03A1911	deceased	45	progressed	45	C4
F12	J03A1914	living	73	unprogressed	73	C4
F13	J03A1915	living	73	progressed	39	C3
F14	J03A1916	deceased	24	progressed	20	C2
G01	J03A1917	living	73	unprogressed	73	C4
G02	J03A1919	living	72	unprogressed	72	C3
G03	J03A1920	deceased	28	progressed	28	C4
G04	J03A1923	living	72	unprogressed	72	C3
G05	J03A1922	deceased	20	progressed	20	C2
G06	J03A1924	living	72	unprogressed	72	C1
G07	J03A1925	living	72	unprogressed	72	C3
G08	J03A1926	deceased	42	progressed	42	C2
G09	J03A1928	living	71	unprogressed	71	C4
G10	J03A1930	living	71	unprogressed	71	C4
G11	J03A1931	living	71	progressed	41	C4
G12	J03A1933	deceased	25	progressed	25	C4
G13	J03A1934	deceased	35	progressed	32	C2
G14	J03A1935	living	70	unprogressed	70	C4
H01	J03A1937	living	70	unprogressed	70	C3
H02	J03A1938	deceased	39	progressed	39	C1
H03	J03A1939	living	69	unprogressed	69	C4
H04	J03A1940	deceased	39	progressed	34	C2
H05	J03A1941	living	69	unprogressed	69	C4
H06	J03A1943	living	69	unprogressed	69	C4
H07	J03A1944	deceased	29	progressed	29	C4
H08	J03A1946	living	68	unprogressed	68	C4
H09	J03A1949	living	68	unprogressed	68	C4
H10	J03A1950	living	68	unprogressed	68	C3
H11	J03A1951	living	68	unprogressed	68	C4
H12	J03A1948	living	68	unprogressed	68	C3
H13	J03A1952	living	68	unprogressed	68	C4
H14	J03A1955	deceased	16	progressed	16	C4
I01	J03A1954	living	67	unprogressed	67	C4
I02	J03A1956	living	67	unprogressed	67	C1
I03	J03A1957	living	67	unprogressed	67	C1
I04	J03A1960	living	67	unprogressed	67	C2
I05	J03A1962	living	66	unprogressed	66	C4
I06	J03A1963	living	66	unprogressed	66	C1
I07	J03A1965	living	66	progressed	43	C4
I08	J03A1967	deceased	37	progressed	37	C4

## Sheet: Supplemental Table 4G
Supplemental Table 4G: LASSO coefficient and AUC of subtype-special protein marker
Protein	Subtype	Coefficient	AUC
CDH13	C1	0.299697	0.88038
NT5E	C1	0.207309	0.89039
CFD	C1	0.176904	0.896897
HSPA12A	C1	0.127867	0.78028
CAP2	C1	0.106234	0.763764
DDAH2	C1	0.10299	0.812312
CPXM1	C1	0.0407012	0.766767
APOM	C1	0.0345265	0.70066
ALDH1A2	C1	0.0245335	0.833587
CD34	C1	0.0190595	0.881264
PI16	C1	0.00548143	0.813239
NAGLU	C2	0.767062	0.834884
SGTA	C2	0.604114	0.868217
TP53BP1	C2	0.590309	0.895349
TIMM50	C2	0.16117	0.793023
CMBL	C2	0.132825	0.834109
SMC2	C2	0.0758783	0.813953
ALCAM	C2	0.0561738	0.876744
DUT	C2	0.0321907	0.847287
NNMT	C3	0.57202	0.790791
COTL1	C3	0.0515162	0.693193
RNASE2	C3	0.0494026	0.754254
SERPINH1	C3	0.0124591	0.693193
SOD2	C3	0.0116414	0.725225
HSPB1	C4	0.428897	0.872283
SCAMP3	C4	0.373286	0.789855
RAB10	C4	0.078822	0.786232
FABP5	C4	0.0574478	0.855525
A2ML1	C4	0.000619894	0.826493

## Sheet: Supplemental Table 4H
Supplemental Table 4H: Baseline characteristics and treatment regimens of the immunotherapy cohort (n=21) by molecular subtype.
Characteristic	C3 (n=10)	Non-C3 (n=11)	P value	Test
Age, Median (Range)	61(40-72)	53(46-62)	0.56	Mann-Whitney U test
FIGO Stage, n (%)
Ⅰ-Ⅱ	3(30.0%)	4(36.4%)	1	Fisher's exact test
Ⅲ-Ⅳ	7(70.0%)	7(63.6%)
Histological Type, n (%)
Squamous Cell Carcinoma	9(90.0%)	11(100.0%)	0.48	Fisher's exact test
Other	1(10.0%)	0(0.0%)
Treatment Response, n (%)
Response	9(90.0%)	2(18.2%)	0.002	Fisher's exact test
No Response	1(10.0%)	9(81.8%)
