# Supplementary material for: Proteogenomic characterization of cervical cancer identifies molecular subtypes predictive of clinical outcomes and subtype-specific targets
Source: J Clin Invest. 2026 Feb 10;136(7):e199497. doi: 10.1172/JCI199497 (PMC13038215; doi:10.1172/JCI199497)
Supplement: Supplemental table 5 [file jci-136-199497-s299.xlsx]

## Sheet: Description
Supplemental Table 5
Sheet	Description
Supplemental Table 5A	GO BP terms enriched in up-regulated phosphoproteins
Supplemental Table 5B	Fold change (log2 scale) of 10 phosphosites in phosphoproteome data
Supplemental Table 5C	Expression level of 13 prognostic phosphosites in 101 CC

## Sheet: Supplemental Table 5A
Supplemental Table 5A: GO BP terms enriched in up-regulated phosphoproteins
Term ID	Term	Ratio	pvalue	p.adjust
GO:0008380	RNA splicing	76/524	5.21649e-36	2.05269e-32
GO:0000375	RNA splicing, via transesterification reactions	58/524	1.70897e-29	3.36239e-26
GO:0000377	RNA splicing, via transesterification reactions with bulged adenosine as nucleophile	57/524	7.21823e-29	7.10093e-26
GO:0000398	mRNA splicing, via spliceosome	57/524	7.21823e-29	7.10093e-26
GO:0050684	regulation of mRNA processing	29/524	1.55468e-18	1.22353e-15
GO:0033044	regulation of chromosome organization	36/524	3.18003e-16	2.08557e-13
GO:0048024	regulation of mRNA splicing, via spliceosome	24/524	1.54581e-15	8.68966e-13
GO:0006260	DNA replication	37/524	2.42187e-15	1.19126e-12
GO:0043484	regulation of RNA splicing	30/524	2.89802e-15	1.26708e-12
GO:1903311	regulation of mRNA metabolic process	42/524	4.1646e-15	1.63877e-12

## Sheet: Supplemental Table 5B
Supplemental Table 5B: Fold change (log2 scale) of 10 phosphosites in phosphoproteome data
Substrate	MCM2	PATL1	SUMO1	ETV6	STAT1	DNMT1	ITSN1	EIF3G	STAT3	LSP1
Sites	S27	S179	S2	S22	S727	S143	S315	T41	Y705	T175
Uniprot gene id	P42224	P63165	Q86TB9	P49736	P41212	P26358	Q15811	O75821	P40763	P33241
T136	-0.977375	4.20554	0.430891	3.12212	0.0491474	NA	-0.443121	-0.170863	NA	NA
T138	0.870066	0.567437	0.882285	2.91709	NA	NA	5.33091	1.03429	0.403475	2.38903
T139	0.163989	2.33811	-0.118794	1.38042	1.80716	2.85648	1.63742	3.78078	2.10698	-0.35039
T137	-2.17937	-1.12818	0.479914	-1.20839	-1.75439	-1.14027	0.836889	-0.0503341	-2.58378	-1.52493
T97	1.32042	0.173123	-0.289407	0.467708	0.80757	NA	0.993938	0.0257668	1.02983	-0.0356156
T98	3.76374	2.17332	0.546048	2.97095	NA	2.94603	1.24697	0.469002	-1.28431	3.43171
T99	4.79896	1.6216	0.835677	1.26035	5.44244	2.07103	NA	-0.101116	-2.14522	2.02777
T100	3.40889	NA	0.49556	0.592082	3.32477	3.5973	-7.44692	8.19722	-1.80941	1.07736
T101	2.73794	1.59897	0.555357	2.76607	2.00868	NA	-4.78079	NA	NA	3.93766
T102	-0.36121	NA	3.77442	NA	NA	-0.812996	1.65293	NA	0.952418	NA
T103	5.97969	1.26861	1.09771	1.6478	NA	3.09161	-0.720094	NA	0.849699	NA
T104	2.35717	6.6603	1.70349	1.2893	2.39909	NA	-2.47283	NA	NA	4.06794
T105	2.87477	0.140697	0.608054	NA	NA	-3.66354	3.6445	-0.0682289	-0.986872	8.23872
T10	10.1479	0.914764	3.50865	NA	NA	-0.224893	NA	-2.89564	NA	NA
T106	4.87728	1.11046	1.07305	0.79677	2.15169	NA	-0.0273747	1.07946	2.04817	0.965048
T107	6.2971	1.10241	2.84871	0.834569	NA	1.78161	NA	-3.33725	NA	0.583501
T108	2.04786	1.07724	0.263677	2.24567	NA	NA	0.0279424	0.869797	-1.64383	6.05488
T109	0.0202368	-0.0347304	0.463849	4.72859	NA	-0.142099	1.13543	NA	0.103294	0.607313
T110	6.39421	NA	4.30309	0.845171	NA	NA	-1.44556	-4.5647	-1.39849	2.75196
T111	4.07236	0.270114	1.29939	0.23282	3.59456	NA	NA	1.39032	-1.92541	0.236313
T112	7.01738	1.50207	1.41918	NA	NA	2.00762	-1.95571	NA	-1.60944	NA
T113	2.26246	-1.37738	1.39893	2.38322	NA	3.40334	-3.84961	NA	-3.09878	6.00765
T114	5.02217	NA	-0.0948792	2.41757	1.44907	NA	-1.35368	NA	-2.39263	4.06455
T115	5.63307	NA	1.98911	0.747295	0.507906	NA	6.60673	NA	NA	-0.919705
T11	NA	1.90888	-0.0707042	-1.38261	0.190678	4.14699	-0.931431	0.00867377	-3.27602	NA
T116	1.40943	NA	0.765423	0.0900199	-1.65282	NA	1.45163	-8.00574	NA	NA
T117	1.11156	NA	0.0634477	-0.129544	-0.162534	1.7583	0.741915	NA	1.04994	-0.702853
T118	2.33719	NA	0.266762	2.10511	NA	NA	NA	-2.8695	-1.05862	5.0948
T119	0.716765	0.855225	0.44195	1.83239	-0.862825	-2.51004	-1.6709	NA	-1.73931	2.72612
T120	1.83357	1.12576	0.0951057	1.60448	1.58698	NA	-1.38473	8.85632	-0.53512	3.90398
T121	NA	2.13643	1.8406	2.63217	NA	NA	NA	1.05502	NA	1.27876
T122	4.98578	NA	1.13257	2.68827	-1.98538	1.40557	-2.3719	6.48982	-1.52023	NA
T123	1.97025	0.307354	5.22686	NA	NA	NA	-3.41282	-0.236695	-0.850301	NA
T124	NA	NA	0.803012	NA	NA	NA	1.08033	0.566332	0.749492	NA
T125	3.75674	NA	3.06763	NA	NA	NA	NA	2.15631	-3.47517	NA
T12	5.56892	1.47737	0.875985	2.24636	1.18325	2.79121	-0.447125	4.06186	NA	NA
T126	0.863936	NA	-1.67668	NA	1.17028	NA	-2.44321	0.16042	-1.09292	NA
T127	2.38443	2.27376	0.545493	1.30956	1.86058	2.99856	-1.36	-1.90659	-4.01698	NA
T128	1.5031	NA	0.629658	1.00723	0.543364	3.0059	-0.16134	0.746703	0.611767	2.37259
T129	5.00973	NA	1.20539	0.989963	NA	NA	0.174941	-1.59584	1.0215	2.12004
T130	0.84856	0.72909	1.5623	-0.0726434	0.870733	1.54839	-0.774512	-0.899773	NA	1.27645
T131	2.03358	1.45548	-0.275052	1.34581	1.65654	3.22376	-2.38364	0.353957	-1.48018	3.59404
T132	2.8429	4.45969	1.10538	1.08452	NA	5.04256	NA	1.10756	-1.26576	2.03768
T133	0.686805	0.367538	-0.283269	0.191317	NA	0.0836216	NA	-6.68738	1.49898	0.218369
T134	8.84045	-0.421835	1.22794	-0.293737	2.78797	3.54684	NA	3.36997	-3.71923	1.97655
T135	4.62023	2.13442	1.66028	0.969264	NA	NA	-1.78438	3.16843	NA	2.95831
T13	0.0367664	0.36504	0.286063	1.59614	0.817331	-0.595092	-0.167751	4.04041	0.262485	0.255062
T14	0.501251	0.720172	-0.766214	-0.239263	0.38083	0.696463	-1.29371	-0.303503	NA	NA
T15	0.744905	0.581003	-1.91076	NA	NA	NA	0.520087	3.48013	NA	-4.9168
T16	3.46438	2.83374	NA	NA	NA	NA	NA	NA	-0.928969	NA
T17	-1.83783	-5.95347	3.33087	1.46936	-1.79157	-0.505969	NA	-1.73279	-1.1105	NA
T18	0.385763	0.576011	-0.792879	NA	2.74586	NA	-1.02586	-0.581643	-0.180297	NA
T19	NA	NA	0.736256	5.64781	2.57979	NA	-0.801343	1.59509	-0.0828722	6.73634
T1	4.95089	NA	1.55508	1.43235	NA	NA	2.39677	0.275169	-1.1311	0.996289
T20	3.06494	5.46798	1.11087	2.25462	-0.490798	2.05764	-0.282734	2.0064	-1.90541	2.62971
T21	1.64535	NA	-0.544985	0.502475	NA	1.83893	-1.37211	0.425261	-1.28401	NA
T22	5.09616	1.59609	1.39654	1.53339	-2.11658	1.14603	-2.42977	4.20251	-0.908736	6.24697
T23	3.4471	1.24288	NA	NA	NA	1.82603	NA	5.13812	NA	NA
T24	3.14238	3.73967	NA	2.34876	-1.10458	NA	NA	0.431545	NA	NA
T25	5.29169	-2.63176	-0.937381	NA	-0.0794038	1.70414	0.847216	0.485658	-0.674409	NA
T26	1.39937	-1.51753	2.87483	NA	NA	1.40948	-1.22964	2.06395	0.147121	NA
T27	2.63956	1.31071	2.57364	NA	NA	NA	NA	1.31609	NA	NA
T28	NA	NA	5.65568	NA	NA	NA	-1.48971	-0.0682724	NA	NA
T2	1.25752	0.820485	0.573431	NA	NA	NA	NA	-0.0285735	NA	NA
T29	3.52603	NA	-0.368771	NA	3.5004	NA	NA	-2.73625	NA	NA
T30	3.36976	NA	1.17009	-1.2709	4.40863	NA	NA	6.32956	NA	NA
T31	3.30844	NA	-0.403753	2.39363	NA	NA	-0.0520654	0.392948	NA	NA
T32	NA	NA	0.558412	NA	2.80132	NA	-0.609263	7.22582	NA	NA
T33	-0.305737	NA	0.746001	NA	0.152399	NA	2.07093	NA	NA	1.93795
T34	NA	NA	-0.587601	NA	NA	NA	-1.27281	1.96298	-0.425757	NA
T35	6.50367	1.44002	0.470477	NA	6.0758	NA	1.76982	1.90581	NA	NA
T36	-0.467904	NA	1.13839	1.29926	NA	0.294898	NA	0.373893	NA	NA
T37	-3.67007	-0.717748	-4.02651	NA	-2.87435	NA	NA	-3.93954	NA	NA
T3	3.01025	-0.0816456	0.768016	NA	NA	NA	NA	-0.0674097	-2.27921	NA
T38	5.22311	1.13125	1.90577	1.99686	-1.27001	NA	NA	0.94168	1.08195	3.38266
T39	2.67972	-0.158893	-2.08361	1.81826	1.90513	5.4353	-1.21547	0.736787	-1.5188	-1.43567
T40	4.60545	NA	-1.50251	NA	0.18891	NA	4.57953	2.05833	-1.88344	1.73416
T41	3.1911	-0.16936	0.272346	NA	-0.488998	-5.31972	2.09033	-2.91354	0.852206	-0.200329
T42	NA	0.460821	3.35187	0.94124	0.910029	-0.422698	3.73132	-0.165785	-2.06323	NA
T43	1.10443	1.31472	4.95824	1.21916	1.97848	NA	-0.661302	1.64026	-0.413883	4.33316
T44	2.17357	1.62754	0.500307	3.10016	0.618572	2.28306	-1.21778	1.06718	0.385687	NA
T45	6.24961	2.24044	0.811744	2.15442	1.28484	1.43164	-1.22533	1.14135	-1.09404	3.19945
T46	5.77185	0.464427	1.27333	2.96585	3.44666	3.89795	-1.52515	-1.05078	-1.29143	NA
T47	2.68652	0.2346	0.807218	1.24139	1.58562	0.813865	5.93422	0.508919	-0.356832	-3.15906
T4	2.93785	1.86004	-0.0213051	0.864952	1.348	NA	-2.20287	0.402387	-1.84988	2.67771
T48	NA	1.26457	-0.327543	0.204585	-0.467134	NA	-0.479682	-7.90026	1.37316	NA
T49	NA	1.79201	NA	NA	NA	NA	NA	3.33034	-0.896661	NA
T50	NA	NA	-1.44175	NA	1.53213	0.819552	3.93625	1.69812	-0.110198	NA
T51	NA	0.759833	5.42191	2.32731	0.945993	5.29698	-2.42384	0.314965	0.0964978	1.74768
T52	2.71218	NA	1.02156	1.52562	0.416129	NA	-0.271057	4.04484	NA	NA
T53	4.14718	1.97396	0.600869	1.11587	0.764375	2.03557	NA	1.56394	-0.980996	4.86235
T54	3.87785	NA	-3.36905	0.167104	1.32576	-1.33653	0.236944	0.410137	0.337102	3.02362
T55	-3.64271	-2.79947	0.0317622	-0.0485989	NA	NA	NA	1.04965	NA	-0.629523
T56	3.62743	NA	0.649856	NA	NA	NA	NA	0.498495	NA	-0.324384
T57	NA	NA	NA	NA	NA	NA	NA	NA	NA	NA
T5	NA	0.833477	0.715302	1.41803	NA	NA	NA	0.692976	-2.30121	3.88613
T58	2.52219	2.30198	1.06329	2.57397	2.75155	2.25811	0.0216652	1.64223	-1.32918	5.81473
T59	5.88936	2.08324	1.24243	NA	0.997715	-2.57943	-3.70538	0.716328	-1.86627	NA
T60	1.57824	2.72386	3.97683	1.19904	NA	5.24804	NA	0.349727	0.0743548	3.67647
T61	3.88648	1.6955	1.53337	NA	NA	NA	-1.12662	6.4306	-0.577555	NA
T62	2.52244	0.0175932	0.577332	-0.831488	NA	0.644298	-0.267435	0.00124195	0.915396	1.06988
T63	6.42676	1.26187	-3.99991	NA	3.31782	1.30583	2.85273	NA	-0.111906	NA
T64	2.27054	1.9117	-3.6654	NA	1.18425	6.03447	-1.29626	1.01192	-1.80218	NA
T65	0.721477	NA	0.869395	0.120759	0.453498	NA	-2.34128	0.650129	-0.807927	1.1348
T66	0.272025	0.374485	NA	NA	NA	NA	-0.0130142	4.12875	-2.49451	NA
T6	2.50369	1.56526	-0.132114	2.57452	-0.652826	NA	NA	-6.74839	0.246594	NA
T67	5.3637	NA	1.92194	3.22828	-2.7529	3.18167	NA	1.40733	-2.05062	5.54264
T68	0.13012	0.521934	-0.193812	1.96077	4.05956	0.930579	NA	-4.90736	-2.21128	2.62515
T69	2.98977	3.93885	2.1128	NA	2.93334	NA	-8.60089	1.64263	-0.254398	NA
T70	7.09286	1.03555	0.925036	2.67944	NA	NA	-0.37718	1.01363	NA	3.89753
T71	2.55743	3.4619	0.980906	NA	NA	NA	-3.39193	0.861068	-0.984438	2.98467
T72	2.47566	1.5686	1.63156	NA	3.0981	NA	-0.693228	6.71779	NA	NA
T73	0.996397	-0.125279	1.17055	0.297029	-1.54166	4.03898	-2.0842	-0.458933	-0.299941	0.571282
T74	0.999819	0.618176	-0.403681	3.73082	1.96285	2.10642	NA	0.894666	-0.470123	3.27706
T75	NA	NA	4.67659	NA	1.02893	NA	NA	5.05663	NA	NA
T76	2.19635	NA	1.234	1.46831	0.331632	NA	2.5285	1.8947	-2.90465	3.01339
T7	1.74164	0.44983	1.43739	NA	1.16054	NA	0.116834	-3.5187	NA	4.17719
T77	0.776551	0.823183	-0.746644	0.221218	-0.647298	NA	-0.267535	NA	0.0682841	-0.745244
T78	0.880755	NA	1.21208	1.49928	NA	0.807704	-4.30935	0.954814	NA	1.82412
T79	0.863223	0.341494	0.318284	0.169381	0.218918	NA	-0.224833	0.153814	-0.826575	0.152791
T80	4.24991	NA	0.751903	NA	1.46222	NA	NA	6.0414	1.59058	1.49896
T81	-1.99666	-2.32101	1.84119	-0.469062	4.09627	2.321	-1.06686	-1.007	-1.16996	6.23805
T82	3.48878	NA	1.73747	NA	2.64369	4.94618	-2.51288	2.25825	4.08336	3.49699
T83	-0.0103447	NA	-0.343628	-0.782777	NA	NA	1.30755	5.6566	NA	-0.937868
T84	1.60639	NA	0.891451	0.912732	NA	NA	0.540267	0.843339	NA	8.18115
T85	2.35931	2.6156	1.80726	-3.23506	-1.75899	1.39637	-0.821099	0.288731	1.0173	1.7427
T86	2.93789	5.79025	-0.504378	1.58519	-0.307514	4.82209	-2.06966	-1.54226	-0.617274	3.50368
T8	3.37273	NA	NA	NA	NA	1.44911	-2.39314	1.60568	NA	NA
T87	1.05825	NA	-0.597459	0.198517	NA	0.703339	1.2185	0.0510866	-1.06194	-1.68229
T88	-1.41802	3.82007	0.262315	0.987494	1.99719	5.68257	-1.59595	0.712028	NA	1.3276
T89	3.05825	-1.64389	2.33229	0.807576	1.17771	1.16453	0.568867	0.807838	-0.461507	1.13771
T90	0.786851	-2.16504	0.642681	0.0755383	0.711922	2.3521	0.676281	0.606496	-0.298678	1.64863
T91	2.56674	NA	0.531053	2.06092	3.93965	1.32867	-2.84377	1.95139	-4.03547	3.84692
T92	1.9613	-3.30121	0.345892	1.54481	NA	1.48188	-3.84124	0.0354342	-1.59122	-0.491133
T93	1.14075	0.253382	0.240554	0.51259	-0.585171	NA	0.838696	-0.028315	-0.340827	-0.0546105
T94	3.97382	1.66233	1.18179	2.20421	NA	0.369272	-2.91626	1.32872	-1.53538	2.72395
T95	1.86665	0.347071	0.678574	1.25583	-0.494454	0.897213	-2.28616	0.593578	-2.37665	0.169032
T96	3.18075	1.93136	0.826818	1.93157	2.15875	NA	-4.67102	0.988636	-2.17119	2.59834
T9	1.99282	3.78765	0.0332847	NA	6.25377	1.50056	-3.66544	-0.870589	-1.93613	NA

## Sheet: Supplemental Table 5C
Supplemental Table 5C: Expression level of 13 prognostic phosphosites in 101 CC
Sample ID	Subtype	IRF6 S47	NUP88 S517	NUCKS S181	CCD82 S131	KI67 S357	TIF1B S473	RN213 S217	BCR S122	CNDH2 S284	K1522 S673	RBM15 S259	ZN318 S40	K2C5 S573
T11	C1	24.6076	22.1279	26.7388	23.0691	NA	25.5569	22.7999	24.5459	23.1253	26.0063	23.6756	22.7956	26.2493
T18	C1	22.2938	NA	23.9808	23.3662	NA	24.9787	NA	NA	NA	20.0303	NA	NA	NA
T23	C1	NA	NA	26.1568	NA	NA	NA	NA	NA	NA	25.5146	NA	NA	24.01
T24	C1	25.0117	NA	28.6335	24.5464	23.9885	26.619	22.7296	NA	25.6939	25.3879	21.4986	NA	NA
T3	C1	NA	NA	24.5595	23.0411	NA	26.4607	NA	22.9057	21.8554	24.7586	24.0338	20.2832	NA
T33	C1	21.8508	NA	23.8522	NA	22.4448	28.3669	NA	23.2355	NA	24.8762	NA	NA	NA
T34	C1	NA	NA	24.2206	NA	NA	27.4749	NA	NA	NA	24.6838	NA	NA	20.7436
T41	C1	22.1156	NA	26.197	22.8672	NA	27.6074	NA	23.5678	NA	24.2838	NA	17.3964	22.2299
T47	C1	22.5616	22.0157	26.9265	23.7711	21.5865	26.8762	NA	22.9235	22.5923	24.7599	NA	NA	22.799
T54	C1	24.1902	NA	28.9428	23.7983	22.6792	27.7311	22.4407	24.2769	22.3848	25.5291	NA	20.3031	26.8434
T55	C1	NA	21.2854	26.9677	22.5346	NA	27.2666	NA	23.8009	NA	24.8938	NA	20.2732	NA
T58	C1	25.0422	NA	27.9174	19.6383	24.3389	27.9216	23.7819	24.9649	22.6828	26.9535	24.7855	19.9628	26.2201
T97	C1	24.4113	21.1536	28.1456	23.1642	20.9501	28.0177	18.2743	23.8547	24.4151	27.0727	24.582	20.7406	21.9147
T62	C1	NA	NA	25.7885	NA	NA	28.2491	NA	23.7401	NA	25.3665	NA	NA	NA
T71	C1	24.1254	22.1801	26.1845	NA	NA	29.0495	NA	24.882	NA	NA	23.1842	22.6902	27.2291
T77	C1	NA	NA	25.3707	NA	NA	27.6868	NA	NA	NA	NA	NA	22.6898	27.7303
T85	C1	NA	21.5881	25.3878	19.9479	NA	26.6884	NA	24.416	22.4595	24.3668	24.9986	NA	21.6246
T89	C1	22.8049	NA	26.1285	19.4728	23.3815	27.4276	21.8607	23.3966	23.1555	25.1815	24.1396	22.16	25.0867
T92	C1	24.5869	NA	25.3044	22.4068	24.4437	27.2661	21.4089	24.0411	24.0655	25.9258	25.1412	NA	26.1649
T98	C1	24.0699	21.3926	28.6121	22.8221	22.5788	26.0468	21.2981	24.14	23.7465	25.2377	24.3441	21.0453	27.8414
T102	C1	NA	21.75	NA	23.5951	NA	26.5931	NA	22.7538	NA	NA	23.5665	18.3856	NA
T105	C1	22.5653	NA	25.7194	23.8834	20.3404	26.4748	NA	20.5228	23.4243	26.6739	19.1821	19.0329	26.3571
T106	C1	22.8192	NA	25.812	NA	20.3998	25.8808	22.202	18.5937	22.8038	25.6961	NA	16.5002	24.3291
T112	C1	22.3024	22.0857	27.211	22.7931	23.3104	26.2536	NA	24.032	24.5281	25.9161	23.9995	19.9382	29.7238
T116	C1	23.15	16.1715	26.2244	22.7512	NA	22.875	NA	23.4918	NA	25.0893	23.5053	NA	20.8106
T117	C1	24.8811	NA	28.4019	18.8015	23.4472	26.0117	NA	23.8282	22.8177	25.9968	NA	NA	26.9219
T134	C1	23.0498	NA	27.8435	22.6756	NA	25.3162	22.7209	20.9934	NA	25.9621	23.1124	NA	NA
T12	C2	23.9093	23.7451	27.1393	23.4096	24.2347	26.6903	23.1067	24.2497	25.5289	26.1918	25.8147	20.7927	25.8179
T2	C2	20.9033	22.8056	27.2187	23.874	20.2473	25.1348	19.5224	24.5795	24.5833	22.0959	25.5603	21.717	NA
T30	C2	24.5941	22.9631	27.0334	23.1072	NA	27.6534	24.1293	NA	22.9537	25.8609	22.2426	NA	24.2769
T31	C2	23.3312	22.41	27.9411	24.8497	24.4761	28.1132	NA	25.6178	25.5427	24.3999	NA	22.2581	NA
T46	C2	22.5585	23.5716	29.0988	25.2908	25.0255	27.8473	NA	22.5594	24.3281	24.4377	25.501	22.2843	NA
T99	C2	25.5467	NA	29.5082	23.3972	25.2291	27.0661	23.2696	26.03	24.6875	26.7734	24.4508	20.6373	27.4618
T101	C2	23.4046	21.3926	30.3902	22.7118	21.3806	26.4568	19.9247	23.5945	24.0915	26.0229	23.1689	20.1512	NA
T104	C2	25.1955	NA	27.3937	20.9919	26.6185	26.4098	16.6314	26.9668	22.6385	27.4592	25.0903	21.9732	26.2448
T107	C2	21.6641	NA	29.728	23.164	NA	26.0007	NA	24.8719	23.1644	25.2994	23.7737	19.6923	NA
T121	C2	23.2419	22.2424	29.3544	19.1007	NA	25.0182	NA	18.8233	25.1642	26.6767	24.6718	21.6929	NA
T127	C2	24.4803	22.9151	28.7603	24.0432	25.7801	25.8605	21.6565	26.3184	24.8298	26.3009	25.0138	NA	29.1927
T130	C2	24.7675	NA	30.5972	24.259	21.44	26.4862	21.6279	22.3581	23.4806	27.8019	23.7931	20.6508	28.4612
T131	C2	26.5901	20.289	30.2434	23.4722	24.8185	26.8205	22.8037	26.2577	24.8228	26.2325	24.8069	21.3579	27.1309
T132	C2	23.4329	NA	28.8126	24.3315	20.6285	26.1999	21.7574	24.0389	24.1311	26.458	24.758	23.2543	20.4888
T135	C2	NA	18.686	30.8612	25.3728	26.9163	27.1001	23.2344	24.6585	25.6394	24.801	24.0591	21.0748	NA
T15	C3	24.861	22.2831	25.7087	24.3745	NA	25.5939	NA	25.0598	24.9333	25.0257	23.2766	16.6472	26.4319
T16	C3	25.5827	NA	26.6622	23.442	22.4712	25.3863	23.2628	NA	21.4817	24.2223	23.0719	23.288	29.9723
T1	C3	24.2142	22.0073	27.2409	22.6538	NA	26.4689	NA	25.8099	24.3431	25.6851	25.922	NA	23.4742
T35	C3	26.0842	23.3063	26.8941	23.8239	24.8124	29.4137	24.9067	25.6987	24.4755	26.4632	25.8637	19.5922	27.3774
T38	C3	24.1465	22.5232	24.8655	NA	23.4189	27.5749	24.8869	25.931	NA	26.4084	25.2226	NA	28.8217
T39	C3	24.9215	17.4519	28.6741	16.8843	20.7513	28.8108	22.1996	24.266	24.0219	25.2889	25.036	20.2134	30.6704
T48	C3	24.418	NA	27.9239	NA	NA	28.2397	21.8222	24.0218	23.9051	23.8775	NA	NA	NA
T49	C3	23.6181	NA	27.1515	NA	NA	27.378	21.5016	25.2829	23.0353	NA	22.5727	20.7165	NA
T51	C3	24.1057	NA	28.1054	22.5904	22.0184	27.9956	NA	23.8258	23.2265	27.024	24.7967	21.4103	28.7743
T53	C3	24.3374	19.0712	26.7038	23.4936	NA	28.1723	22.2031	24.71	21.9911	24.9217	NA	21.5072	25.4129
T66	C3	23.8525	NA	26.4275	18.6105	22.1066	27.7721	NA	25.0165	18.9926	23.2703	22.0299	NA	28.4752
T76	C3	24.2241	20.8833	27.3742	NA	23.5368	29.1713	NA	22.9196	24.8254	25.9173	25.0394	21.5912	27.836
T81	C3	25.2078	20.9589	21.7744	24.4097	24.4627	27.7364	20.7006	24.2782	20.7317	22.5238	18.0843	NA	26.7325
T82	C3	25.6387	21.7961	24.0368	22.2946	21.0323	29.0802	23.553	26.9819	20.6422	27.3205	25.0546	22.3434	25.9944
T93	C3	24.5904	21.1118	27.8005	21.9606	NA	27.665	NA	25.2028	20.8079	25.9358	25.2961	20.5506	28.4184
T95	C3	24.8221	21.9818	28.7997	22.7176	23.3173	28.522	22.2321	23.5621	24.8214	26.0705	25.1657	23.3585	26.1901
T100	C3	23.8811	NA	27.8596	22.7407	23.6384	25.807	23.3923	24.1551	23.6578	25.3952	24.7479	20.2058	25.8724
T103	C3	25.1084	NA	27.7632	23.9533	23.9982	26.3475	23.1972	25.7364	21.863	27.2825	24.2614	21.0291	NA
T110	C3	25.0714	NA	28.9777	23.1753	24.2151	25.9013	22.9314	24.6672	23.6807	25.6761	NA	NA	25.5648
T111	C3	25.8244	NA	29.5048	23.3207	23.772	27.2755	25.2649	25.8305	24.7645	27.0551	21.9351	NA	27.8886
T114	C3	24.2552	NA	26.5698	NA	24.1057	25.8737	22.8846	23.9534	22.8547	26.3625	25.3731	17.5166	26.1178
T115	C3	23.3888	21.1042	25.5971	NA	NA	25.5997	23.226	24.9843	NA	24.926	22.5941	20.289	18.0702
T119	C3	23.0455	NA	26.5869	NA	22.7125	25.8248	23.7046	25.189	NA	26.8029	25.1395	19.1984	26.3089
T122	C3	24.3827	23.2769	29.8767	23.0026	25.2098	26.3201	22.4323	23.0997	24.7243	25.2411	24.325	22.9448	18.1156
T124	C3	25.0775	NA	26.1402	NA	NA	24.3209	22.9251	25.4293	23.6235	25.9865	24.036	NA	23.3931
T129	C3	24.478	NA	28.1896	23.6664	20.8166	26.5176	23.0474	NA	22.9263	26.1202	24.5161	22.1537	29.5531
T28	C3	NA	18.8114	26.0971	23.1265	23.1354	25.4735	23.6139	25.0099	24.3773	24.3686	NA	20.3703	24.8749
T10	C4	26.0521	NA	25.8248	NA	NA	26.8605	23.5086	24.8324	24.5736	26.3827	25.2377	NA	30.2818
T13	C4	25.7182	NA	26.6927	23.7075	21.951	26.3151	23.048	25.2801	24.303	26.8043	25.7546	21.6036	28.6434
T14	C4	25.2341	18.1494	26.8254	23.3131	21.3098	26.1182	24.8122	25.2229	24.1372	26.5827	22.5161	23.2282	23.6402
T17	C4	26.2256	22.2522	25.786	22.7704	23.4313	26.546	NA	NA	24.4339	25.8504	24.6528	NA	26.3081
T20	C4	26.2263	22.9043	25.101	23.407	25.0459	26.0591	NA	25.0613	24.9243	26.3086	26.5544	23.1956	24.1302
T21	C4	23.6711	20.5599	28.936	24.7048	24.2578	27.4391	20.775	22.3612	22.9785	24.9176	24.3366	22.8817	NA
T22	C4	25.3681	23.2495	27.196	24.8372	21.9121	27.0865	23.5552	23.9912	25.4408	27.0483	25.233	NA	27.3614
T4	C4	25.1673	22.5158	27.301	24.0074	21.4467	26.4242	19.7102	23.7366	24.2614	26.3561	25.3643	21.0076	25.861
T6	C4	24.7183	22.9675	27.0301	23.3592	19.8595	26.6178	22.7467	20.1803	18.6652	25.8433	25.5492	NA	28.4055
T8	C4	24.769	NA	27.3354	21.0762	NA	26.8771	23.227	23.9185	23.9157	25.9251	24.9266	NA	28.0226
T9	C4	26.2125	21.9251	26.9889	23.1345	23.7979	26.3578	23.8211	NA	23.996	26.8309	26.0067	21.8652	28.9313
T29	C4	24.7348	NA	30.003	22.8568	22.33	28.5257	23.3507	23.8207	24.8573	27.0322	NA	23.3474	26.1378
T32	C4	25.1304	23.1471	26.2323	24.5636	24.2416	28.371	NA	23.8912	24.3384	27.0182	NA	19.908	24.1031
T36	C4	27.6253	23.3656	28.5283	22.6412	24.6806	28.7016	25.2081	25.7977	NA	26.9801	26.3262	NA	31.332
T37	C4	22.9575	NA	24.824	23.5163	NA	NA	NA	NA	NA	NA	NA	NA	25.9347
T42	C4	NA	NA	27.8613	23.7349	NA	27.1993	NA	24.7468	23.0097	25.5083	24.118	22.4976	NA
T50	C4	23.6205	NA	27.8839	20.4319	19.3347	28.9332	22.8745	24.4369	23.2834	25.8682	NA	19.9804	31.9039
T63	C4	24.5423	23.2621	28.2591	22.7147	23.8507	27.6093	23.064	24.6767	24.1749	26.2711	24.3278	NA	19.9653
T65	C4	25.2458	22.3214	29.6338	NA	23.5468	27.9657	NA	24.6361	23.3082	26.2821	NA	23.1445	26.7432
T67	C4	25.5343	21.9259	27.6052	NA	24.3886	29.0051	23.656	22.0395	NA	26.9067	25.5083	22.0945	26.3011
T68	C4	25.724	NA	28.567	NA	21.2129	26.8191	19.6294	24.9599	NA	26.0529	23.5412	21.8335	31.0854
T72	C4	25.1668	19.8235	26.3637	NA	20.5283	28.6227	23.0695	24.2138	22.7285	25.825	22.4391	21.2211	30.2
T73	C4	25.8354	22.3125	24.5566	21.7357	24.1724	29.1829	23.4389	24.3063	NA	26.0508	25.6897	22.2877	27.1808
T79	C4	25.4665	22.6678	26.8213	23.0582	23.451	28.0962	NA	24.2565	23.6527	26.4511	24.0924	19.1961	28.0396
T80	C4	26.9876	21.8363	25.9479	22.3843	25.2757	29.6396	22.9754	26.7742	23.0925	25.6938	26.5307	NA	28.8931
T88	C4	23.8988	20.7774	26.8267	NA	25.0319	27.2287	23.4717	24.1483	23.1878	26.9898	24.5047	22.4489	28.6435
T94	C4	25.5789	18.9974	27.8238	23.2248	25.5434	28.4405	NA	24.7473	24.524	27.4955	26.2904	22.8777	28.4929
T109	C4	24.2127	NA	30.0718	23.0481	NA	25.717	22.5559	20.9758	23.305	26.5431	NA	NA	22.093
T123	C4	25.0001	NA	30.3837	NA	NA	26.4513	24.3694	24.4527	23.9678	26.5608	23.8797	20.3632	24.7707
T125	C4	25.0886	NA	28.2913	NA	24.5428	26.2174	23.8082	NA	NA	27.1456	24.6195	NA	23.4676
T126	C4	26.2581	NA	28.3558	NA	NA	25.7561	24.1115	23.9443	24.1941	27.0287	24.6028	NA	28.5869
T133	C4	25.2635	NA	29.7248	23.9895	24.6171	26.5602	20.4055	21.3625	24.1573	26.4836	25.0532	NA	25.5041
