# Supplementary material for: Proteogenomic characterization of cervical cancer identifies molecular subtypes predictive of clinical outcomes and subtype-specific targets
Source: J Clin Invest. 2026 Feb 10;136(7):e199497. doi: 10.1172/JCI199497 (PMC13038215; doi:10.1172/JCI199497)
Supplement: Supplemental table 6 [file jci-136-199497-s300.xlsx]

## Sheet: Description
Supplemental Table 6
Sheet	Description
Supplemental Table 6A	GO BP terms enriched in upregulated proteins in ecDNA+ samples with higher tumor/NAT fold-change relative to ecDNA- sampels
Supplemental Table 6B	GO BP terms enriched in upregulated phosphoproteins in ecDNA+ samples with higher tumor/NAT fold-change relative to ecDNA- sampels

## Sheet: Supplemental Table 6A
Supplemental Table 6A: GO BP terms enriched in upregulated proteins in ecDNA+ samples with higher tumor/NAT fold-change relative to ecDNA- sampels
ID	Description	Gene Ratio	Bg Ratio	p value	p.adjust	q value	Gene ID	Count
GO:0032784	regulation of DNA-templated transcription elongation	23/959	461/70310	1.44691e-07	1.44691e-07	0.000749346	MED19/HTATSF1/BRD4/MED26/NELFE/MED21/ZMYND11/MED27/INTS5/MED25/ALYREF/RNF168/INTS1/MED8/MED30/PWWP2A/MED20/INTS7/INTS10/MED9/INTS6/MED23/ZC3H4	23
GO:0006368	transcription elongation by RNA polymerase II promoter	23/959	488/70310	3.91767e-07	3.91767e-07	0.00100134	MED19/BRD4/MED26/NELFE/TCEA1/MED21/ZMYND11/MED27/INTS5/CTR9/MED25/RNF168/INTS1/PAF1/MED8/MED30/PWWP2A/MED20/INTS7/INTS10/MED9/INTS6/MED23	23
GO:0034243	regulation of transcription elongation by RNA polymerase II	20/959	389/70310	5.80045e-07	5.80045e-07	0.00100134	MED19/BRD4/MED26/NELFE/MED21/ZMYND11/MED27/INTS5/MED25/RNF168/INTS1/MED8/MED30/PWWP2A/MED20/INTS7/INTS10/MED9/INTS6/MED23	20
GO:1903312	negative regulation of mRNA metabolic process	19/959	436/70310	1.1838e-05	1.1838e-05	0.0153272	IGF2BP3/SNRPC/YBX3/FUS/HNRNPK/YBX1/FMR1/C1QBP/PKP1/ELAVL1/ZC3H14/TAF15/HNRNPAB/RBM42/RBM24/ZBP1/IGF2BP1/THRAP3/PKP3	19
GO:0086073	bundle of His cell-Purkinje myocyte adhesion involved in cell communication	5/959	24/70310	1.60101e-05	1.60101e-05	0.0165831	JUP/DSP/DSC2/DSG2/DSC3	5
GO:0086042	cardiac muscle cell-cardiac muscle cell adhesion	5/959	28/70310	3.53839e-05	3.53839e-05	0.0305419	JUP/DSP/DSC2/DSG2/DSC3	5
GO:1902373	negative regulation of mRNA catabolic process	15/959	324/70310	4.84438e-05	4.84438e-05	0.0343783	IGF2BP3/SNRPC/YBX3/FUS/YBX1/FMR1/PKP1/ELAVL1/TAF15/HNRNPAB/RBM24/ZBP1/IGF2BP1/THRAP3/PKP3	15
GO:0032968	positive regulation of transcription elongation by RNA polymerase II	12/959	219/70310	5.53526e-05	5.53526e-05	0.0343783	MED19/BRD4/MED26/MED21/MED27/MED25/MED8/MED30/PWWP2A/MED20/MED9/MED23	12

## Sheet: Supplemental Table 6B
Supplemental Table 6B: GO BP terms enriched in upregulated phosphoproteins in ecDNA+ samples with higher tumor/NAT fold-change relative to ecDNA- sampels
ID	Description	Gene Ratio	Bg Ratio	p value	p.adjust	q value	Gene ID	Count
GO:0000380	alternative mRNA splicing, via spliceosome	13/456	383/70310	1.73426e-06	1.73426e-06	0.0024022	SPEN/TRA2B/SRSF2/THRAP3/RBM15/FXR2/CDK13/FXR1/RBM17/SCNM1/HNRNPA1/SFSWAP/NOVA1	13
GO:0032784	regulation of DNA-templated transcription elongation	14/456	461/70310	2.55048e-06	2.55048e-06	0.0024022	LEO1/CDK12/INTS13/EZH2/HTATSF1/GTF2F1/MED26/MED1/SUPT5H/CDK13/KAT7/EAF1/INTS1/INTS12	14
GO:0045104	intermediate filament cytoskeleton organization	14/456	476/70310	3.68155e-06	3.68155e-06	0.0024022	KRT4/PKP2/FAM83H/KRT8/KRT17/KRT15/KRT7/KRT5/KRT19/KRT6A/PLEC/KRT14/DSP/KRT18	14
GO:0070828	heterochromatin organization	13/456	413/70310	3.94114e-06	3.94114e-06	0.0024022	PHF2/HDAC2/EZH2/RIF1/SAMD1/RESF1/LMNB1/MECOM/SIRT1/TPR/LMNA/RRP8/TRIM28	13
GO:0045103	intermediate filament-based process	14/456	479/70310	3.95509e-06	3.95509e-06	0.0024022	KRT4/PKP2/FAM83H/KRT8/KRT17/KRT15/KRT7/KRT5/KRT19/KRT6A/PLEC/KRT14/DSP/KRT18	14
GO:0045109	intermediate filament organization	12/456	375/70310	7.82753e-06	7.82753e-06	0.00396183	KRT4/PKP2/KRT8/KRT17/KRT15/KRT7/KRT5/KRT19/KRT6A/PLEC/KRT14/DSP	12
GO:0045814	negative regulation of gene expression, epigenetic	12/456	417/70310	2.23466e-05	2.23466e-05	0.00872235	PHF2/EZH2/RIF1/SAMD1/RESF1/LMNB1/TASOR2/SIRT1/TPR/LMNA/RRP8/TRIM28	12
GO:0006368	transcription elongation by RNA polymerase II promoter	13/456	488/70310	2.29774e-05	2.29774e-05	0.00872235	LEO1/CDK12/INTS13/EZH2/GTF2F1/MED26/MED1/SUPT5H/CDK13/ELF1/EAF1/INTS1/INTS12	13
