# Supplementary material for: Proteogenomic characterization of cervical cancer identifies molecular subtypes predictive of clinical outcomes and subtype-specific targets
Source: J Clin Invest. 2026 Feb 10;136(7):e199497. doi: 10.1172/JCI199497 (PMC13038215; doi:10.1172/JCI199497)
Supplement: Supplemental table 8 [file jci-136-199497-s302.xlsx]

## Sheet: Sheet1
Supplemental Table 8. Antibodies for Western Blot, IHC, Co-IP and mIF
Name	Manufacturer	Cat. Number	Application
RABIF	Abclonal	A15090	Western Blot, IHC
SCAMP3	Proteintech	26888-1-AP	Western Blot, IHC
SF3B5	Proteintech	15525-1-AP	Western Blot
MFAP1	Sigma	HPA042370	Western Blot
KRT16	Abclonal	A8690	Western Blot, IHC
EGFR	Cell Signaling Technology	4267T	Western Blot
AKT	Cell Signaling Technology	4691S	Western Blot
p-AKT	Cell Signaling Technology	9271S	Western Blot
RBM4	Santa Cruz Biotechnology	sc-373852	Western Blot
S6K	Cell Signaling Technology	2708S	Western Blot
p-S6K	Cell Signaling Technology	9205S	Western Blot
ROCK1	Cell Signaling Technology	28999T	Western Blot
p-ROCK1	Abmart	TA4303S	Western Blot
MYPT1	Abcam	ab191393	Western Blot
p-MYPT1	Abcam	ab316750	Western Blot
c-Myc	Abcam	ab320972	Western Blot
p-c-Myc	Abcam	ab185655	Western Blot
RSK	Cell Signaling Technology	5528T	Western Blot
p-RSK	Cell Signaling Technology	11989T	Western Blot
MARK1	Abcam	ab154357	Western Blot
p-MARK1	Abcam	ab126731	Western Blot
FLT3	Abcam	ab52648	Western Blot
p-FLT3	Abcam	ab171953	Western Blot
SYK	Abcam	ab40781	Western Blot
p-SYK	Abcam	ab62338	Western Blot
β-Tubulin	Abbkine	ABL1030	Western Blot
GAPDH	ServiceBio	GB12002	Western Blot
HRP-labeled goat anti-mouse IgG	ServiceBio	GB23301	Western Blot
HRP-labeled goat anti-rabbit IgG	ServiceBio	GB23303	Western Blot
RABIF	Santa Cruz Biotechnology	sc-390759	CO-IP
RAB10	Abcam	ab237707	CO-IP
CD4	DAKO	JY-0018	IHC
CD8	DAKO	JY-0021	IHC
CD68	DAKO	JY-0036	IHC
α-SMA	Cell Signaling Technology	19245S	IHC
SRC	Cell Signaling Technology	2109S	IHC
p-SRC	Cell Signaling Technology	2101A	IHC
TP53BP1	Abcam	ab175933	mIF
CDH13	Abcam	ab167407	mIF
NNMT	Abcam	ab318280	mIF
HSPB1	Abcam	ab62339	mIF
D2-40	Abcam	ab236529	mIF
CD31	Abcam	ab182981	mIF
pan-CK	Abcam	ab7753	mIF
Ms+Rb HRP	Akoya Biosciences	ARH1001EA	mIF
