# Supplementary material for: Proteogenomic characterization of cervical cancer identifies molecular subtypes predictive of clinical outcomes and subtype-specific targets
Source: J Clin Invest. 2026 Feb 10;136(7):e199497. doi: 10.1172/JCI199497 (PMC13038215; doi:10.1172/JCI199497)
Supplement: Supporting data values [file jci-136-199497-s303.xlsx]

## Sheet: Figure 2J
Scr sg	RABIF sg1	RABIF sg2
0.978873	0.542254	0.176056
0.978873	0.661972	0.274648
1.04225	0.598592	0.225352

## Sheet: Figure 2K
Scr sg	RABIF sg1	RABIF sg2
0.940972	0.826389	0.513889
1.0625	0.805556	0.46875
1	0.815972	0.489583

## Sheet: Figure 2L
Day	Scr					RABIF KO
5	111.893	99.3565		56.5985	58.8214	53.5613	66.9613	47.9683	43.8919	81.3824
7	64.6328	33.8198	14.0147	65.6278	80.5152	61.9005	68.5269	27.2445	35.1834	33.7857
9	31.0655	49.7531	65.7823	54.9163	62.1966	48.7464	52.6276	34.9065	46.4206	49.194
11	140.15	96.5976	33.2319	64.9471	127.027	70.2382	76.0977	30.6708	29.5794	24.8866
14	480.246	102.463	207.848	188.003	205.021	103.061	92.8695	101.1	37.5323	82.6686
17	800.842	523.791	532.098	404.478	553.271	332.491	335.518	272.109	66.6924	201.78
19	1224.21	1198.33	928.895	780.418	642.985	534.981	688.49	591.986	120.907	312.072
21	1203.79	1674.78	1090.29	1306.79	846.256	837.628	1059.27	704.328	192.634	489.857

## Sheet: Figure 2M
Day	Scr					RABIF KO
5	63.7905	86.6604		44.0062	48.0686		51.4692	50.3519		38.8344
8	196.989	124.219	105.339	96.8	136.838		186.664	116.739	17.2416	81.7452
12	849.777	460.857	241.445	486.704	448.834		352.345	328.929	29.8454	257.008
14	928.539	288.817	671.828	437.947	650.798		680.945	335.958	58.0718	323.573
17	1337.63	706.178	823.982	625.323	1014	29.491	1199.21	632.189	230.746	379.078
19	1676.56	1454.13	1010.88	908.174	1005.97	91.0034	1363.6	1048.95	113.175	500.038

## Sheet: Figure 5B
Metformin-0mM	Metformin-1.25mM	Metformin-2.5mM	Metformin-5mM
37.1341	24.6683	19.2852	12.7658
36.5675	25.2895	18.5167	13.8052
35.9107	23.1162	19.4652	11.434

## Sheet: Figure 5C
Metformin-0mM	Metformin-1.25mM	Metformin-2.5mM	Metformin-5mM
1160	655	441	186
1145	652	458	206
1227	643	424	195

## Sheet: Figure 5I
Scr sg	MFAP1 sg1	MFAP1 sg2
1.00217	0.214751	0.175705
1.00868	0.0976139	0.169197
0.989154	0.123644	0.195228

## Sheet: Figure 5L
Scr sg	SF3B5 sg1	SF3B5 sg2
0.823219	0.451187	0.379947
1.0686	0.427441	0.237467
1.10818	0.403694	0.348285

## Sheet: Figure 5J
Day	Scr					MFAP1 KO
5	84.7	60.2651	65.4873	43.0124	70.2741	26.7462	22.9718	0	35.1489	40.1233
8	41.3252	42.6321	62.1989	58.6404	107.279	22.4495	25.0463	21.659	17.0466	39.9244
10	151.933	136.002	139.207	116.3	195.867	36.6575	32.8433	24.9279	33.1429	58.23
12	396.225	463.498	505.687	285.627	436.238	87.4711	37.7404	78.8081	56.0983	91.2297
14	548.36	647.185	1030.55	953.139	803.401	87.1616	30.9514	101.86	65.8063	160.627
17	1324.38	1881.07	1405.8	1331.76	1732	471.845	430.843	1034.57	510.042	550.477
19	1464.81	2354.46	1556.76	1541.92	1925.42	765.464	596.64	1155.86	801.215	788.367
21	1820.56	2842.62	1900.93	2281	2841.31	786.095	693.767	1312.16	1171.52	1051.94

## Sheet: Figure 5M
Day	Scr					SF3B5 KO
5	21.0003	47.2548	68.4742	32.3752	48.3403	44.5775	22.4663	34.8637	0	26.3699
8	40.6169	81.2344	98.4003	55.8643	68	44.4165	19.3298	39.8029	27.1302	31.2188
10	58.7091	60.6407	196.378	86.5581	125.754	47.371	17.408	26.6432	29.7355	42.9792
12	281.139	199.851	382.37	339.004	442.94	47.5951	32.9609	30.998	43.0287	31.1273
14	375.444	277.547	550.599	346.439	802.562	86.1171	36.3937	58.3612	48.3285	42.8283
17	771.677	1024.57	909.806	832.381	1148.88	172.543	99.8354	143.748	97.2532	168.591
19	960.699	1178.83	1202.34	1063.93	1226.12	246.828	110.362	168.673	323.016	193.598
21	1072.68	1316.95	1589.91	1358.78	1454.38	444.645	237.82	490.789	716.836	421.476

[truncated: 14 more sheets: Figure 5R, Figure 5S, Figure 7J, Figure 7K, Figure 7L, Figure 7M, Figure 7N, Figure 7O, Supplemental Figure 5C, Supplemental Figure 6E, Supplemental Figure 6F, Supplemental Figure 6G, Supplemental Figure 6H, Supplemental Figure 12E]
